# Supplementary material for: The RSF1 Histone-Remodelling Factor Facilitates DNA Double-Strand Break Repair by Recruiting Centromeric and Fanconi Anaemia Proteins
Source: PLoS Biol. 2014 May 6;12(5):e1001856. doi: 10.1371/journal.pbio.1001856 (PMC4011676; doi:10.1371/journal.pbio.1001856)
Supplement: Table S1 — List of Atm putative interactors identified by SILAC analyses from Gallus gallus total cell extracts. Protein IDs are from the IPI database and refer to chicken entries. The protein description provides a full name of the gene, and since the chicken database is not yet fully characterized and annotated, we provide in red a personal annotation resulting from manually inserting uniprot ID, NCBI ID, or IPI ID into respective search engines. R10/K8 is the heavy media used to label Atm-tagged cells, whereas R0/K0 is the normal media used as a blank; the numbers provided in columns C and D therefore represent the relative enrichment in pull-downs from cells grown in heavy media compared to the blank. For each hit, the number of peptides identified, the mass in kDa, the number of amino residues in the full-length protein identified, the confidence of identification expressed as Posterior Error Probability (PEP), and the intensity of the peaks read by the machine for Heavy (H) and Light (L) media are listed. (XLSX) [file pbio.1001856.s007.xlsx]

## Sheet: Summary
Protein IDs	Protein Descriptions	R10K8/R0K0 minus IR	R10K8/R0K0 Plus IR	Uniprot	Peptides	Mol. Weight [kDa]	Sequence Length	PEP	Intensity Negative	Intensity L Negative	Intensity H Negative	Intensity Positive	Intensity L Positive	Intensity H Positive
IPI00601074	ataxia telangiectasia mutated	17.9448	17.7821		130	349.74	3069	0	83637000	7174300	62373000	38209000	3971900	31298000
IPI00580985	Calreticulin (Fragment)	0.819522	2.13716	Q6EE32	21	46.88	404	3.4769e-169	77092000	29829000	18407000	8676300	106250	229890
IPI00589958	Putative uncharacterized protein protein disulfide isomerase family A, member 4	1.38309	2.0906	Q5ZK20	21	70.986	627	7.5606e-83	20939000	7713700	7634400	264590	89259	124270
IPI00822091	39 kDa protein WD repeat-containing protein 82	1.34919	2.07537		12	38.899	341	7.774e-91	15441000	5871600	5569900	1774500	536460	746980
IPI00574153	Phosphoglycerate kinase	1.19518	2.04866	P51903	25	44.716	417	0	93121000	34703000	30143000	235580	84140	105320
IPI00589456	Isoform 2 of Myosin light polypeptide 6	1.2676	2.00896	P02607-2	3	16.983	151	6.5739e-22	279820	103900	109980	662780	194800	298610
IPI00579247	Putative uncharacterized protein DEAD/H (Asp-Glu-Ala-Asp/His) box polypeptide 3 [	1.002	2.00328	A7VJB0	33	72.048	651	0	68889000	27009000	21870000	2882000	925830	1411600
IPI00584241	hypothetical protein GLI pathogenesis-related 2	1.68463	1.99119		3	16.922	154	5.5601e-55	1247000	396640	514480	1003200	287390	484910
IPI00953851	Cyclophilin A	1.22666	1.86731	D0EKR3	9	17.81	165	5.7887e-75	66102000	23100000	21197000	2809900	1054800	1257000
IPI00597432	Isoform 1 of Alpha-actinin-1	1.16252	1.79448	P05094-1	41	103.16	893	0	38950000	17055000	14289000	3694400	1294800	1537900
IPI00575584	Alpha-enolase	1.18651	1.7906	P51913	25	47.304	434	0	344520000	130970000	107680000	6638600	2179000	3074600
IPI00583030	Acetyl-CoA carboxylase	1.25346	1.78433	P11029	141	262.72	2324	0	720480000	285780000	259600000	151640000	53230000	65260000
IPI00585747	Elongation factor 2	1.13285	1.76925	Q90705	51	95.377	858	0	317950000	117950000	99516000	7668600	2648200	3357600
IPI00578116	225 kDa proteinmyosin XVIIIA	1.1439	1.73642		17	224.8	2001	3.907e-82	785220	347150	274210	1947600	518860	664730
IPI00818156	266 kDa protein acetyl-CoA carboxylase alpha	1.26069	1.73269		132	265.8	2352	0	16434000	6515300	5837300	3293200	1181800	1420100
IPI00584300	T-complex protein 1, alpha subunit	1.12139	1.72373	Q5ZMG9	26	61.025	564	1.6327e-213	42475000	19792000	11593000	332930	110260	117870
IPI00589157	Guanine nucleotide-binding protein G(i), alpha-2 subunit	1.30976	1.70328	P50147	8	40.577	355	5.0577e-45	4753800	1654100	1475600	535140	230650	177150
IPI00574771	78 kDa protein membrane component chromosome 11 surface marker 1	1.36679	1.70299	Q5XNV3	11	78.215	704	7.8005e-40	6023900	2220600	2103100	200040	78174	69764
IPI00583714	Nonmuscle myosin heavy chain	0.946851	1.70015	Q789A4	42	232.59	2007	0	547730	208060	163070	2462400	879290	984010
IPI00588898	19 kDa protein protease-associated domain-containing protein of 21 kDa precursor	1.4489	1.69373		6	18.77	165	5.9103e-21	2847000	955510	981530	2226400	698760	846670
IPI00578991	similar to activity-dependent neuroprotective protein	0	1.67582		16	137.09	1209	2.6299e-79	0	0	0	3143400	912520	1092200
IPI00576513	53 kDa protein coronin, actin binding protein, 1C	1.27988	1.6706	Q5ZI60	26	53.308	475	4.7844e-238	78470000	30222000	27343000	29175000	10363000	12363000
IPI00589902	302 kDa protein ataxia telangiectasia and Rad3 related	1.30615	1.65313		146	302.07	2664	0	1033200	45976	145310	719270	60501	208100
IPI00596111	Putative uncharacterized protein guanine nucleotide binding protein (G protein), beta polypeptide 1	1.30422	1.65179	Q5ZL15	5	44.614	404	1.3183e-23	1539100	588590	502160	445500	156990	199930
IPI00577042	Putative uncharacterized proteintyrosine-protein phosphatase non-receptor type 11	0	1.64552	Q5ZM15	5	48.962	431	2.5275e-10	128880	49230	38945	781570	258090	302340
IPI00682113	58 kDa protein Pyruvate kinase muscle isozyme (EC 2.7.1.40)	1.28124	1.64358		39	58.047	532	0	248270000	95107000	88088000	5796000	2146100	2322600
IPI00598956	216 kDa protein chromodomain helicase DNA binding protein 4	1.22787	1.63821		11	215.81	1895	7.8608e-38	1428400	518910	443030	1510400	429410	536580
IPI00602594	Destrin	1.2506	1.63015	P18359	14	18.532	165	8.3589e-76	28129000	10918000	9455700	1421600	655600	528120
IPI00596586	Heat shock protein HSP 90-alpha	1.22528	1.62612	P11501	45	84.058	728	0	534460000	200340000	175930000	21143000	7678900	8940800
IPI00601033	L-lactate dehydrogenase B chain	1.13593	1.61687	P00337	20	36.318	333	0	69199000	27455000	22137000	817990	300160	327640
IPI00572165	Myosin-9	1.26449	1.61687	P14105	92	226.5	1959	0	40622000	15894000	14846000	33879000	11647000	13922000
IPI00820163	142 kDa protein Vigilin	1.11642	1.61537	P81021	20	141.6	1267	3.1613e-86	7906100	3089000	2480300	80179	26692	32907
IPI00680994	69 kDa protein synaptotagmin binding, cytoplasmic RNA interacting protein	1.18313	1.61119	Q5ZLH7	14	69.487	622	1.1617e-106	15443000	7180300	4326800	675330	255970	275990
IPI00580968	T-complex protein 1 subunit eta	1.12784	1.60299	Q5ZJK8	21	60.348	553	5.6774e-196	31680000	11955000	10154000	884560	366390	328800
IPI00571469	Isoform 2 of F-actin-capping protein subunit beta isoforms 1 and 2	1.24822	1.59761	P14315-2	10	30.61	272	2.2207e-30	3371600	1325600	1131100	375860	150590	158430
IPI00570770	Endoplasmin	1.17769	1.59687	P08110	34	91.554	795	1.4551e-285	47242000	18093000	14746000	581860	217380	228390
IPI00682504	cytospin A	1.45221	1.58627	Q2KN97	45	127.64	1142	0	12363000	3471100	3603400	32930000	8840500	10466000
IPI00837495	50 kDa protein Tubulin beta-3 chain	1.25861	1.57821	P09206	22	49.731	444	0	292350000	105780000	95836000	17467000	5654000	6686600
IPI00581952	Putative uncharacterized protein Minor alpha-tropomyosin mrna.	1.14242	1.57806	Q5ZLJ7	20	28.761	248	1.2847e-218	43311000	16221000	16926000	10812000	4081100	4344300
IPI00593783	Myosin-Ig	0	1.57	Q5ZMC2	3	114.97	1007	7.1914e-06	0	0	0	192380	60027	81148
IPI00603965	similar to Chain A, Importin-Beta-Fxfg Nucleoporin Complex, partial	1.18904	1.56224		26	93.745	844	0	23985000	8740700	7769200	155190	53140	66815
IPI00575293	similar to tuberin-like protein 1	1.43801	1.55716		1	234.86	2086	0.070985	654820	285220	261690	508840	208480	246880
IPI00600989	Putative uncharacterized protein Belongs to the mitochondrial carrier family	1.15697	1.55343	Q5ZLG7	13	32.748	298	1.7842e-94	39344000	14628000	12653000	2238700	796510	650550
IPI00603153	159 kDa protein eukaryotic translation initiation factor 4 gamma, 1	1.13601	1.54552		50	159	1431	0	14993000	5342800	5232700	31733000	11038000	12556000
IPI00578390	similar to Heterogeneous nuclear ribonucleoprotein U	1.2291	1.54194	Q2MHD2	12	77.531	694	1.5776e-73	8248400	3104800	2725200	1460000	512280	582240
IPI00591483	Tubulin beta-7 chain	1.32957	1.54015	P09244	21	49.67	444	0	77467000	28460000	27829000	1337800	454520	464480
IPI00579092	14-3-3 protein epsilon	1.17855	1.53821	Q5ZMT0	16	29.174	255	4.0279e-201	18877000	6694900	6359400	177800	66714	71359
IPI00823050	107 kDa protein imilar to Ubiquitin associated protein 2-like	1.15824	1.53761		3	106.67	1016	1.7285e-16	1163700	440570	372590	277530	99394	105420
IPI00651336	Putative uncharacterized protein heterogeneous nuclear ribonucleoprotein A2/B1	1.32843	1.53179	Q5ZME1	14	36.985	349	1.7177e-219	23360000	8106000	7890500	1167600	399440	439400
IPI00603318	Putative uncharacterized protein calnexin	1.16973	1.52239	Q5ZMF5	22	68.108	599	1.1015e-148	26488000	10451000	8813300	162650	50666	77611
IPI00651204	Putative uncharacterized proteinregulation of nuclear pre-mRNA domain containing 1B	0	1.52134	Q5F4B4	2	36.852	325	7.8443e-08	0	0	0	334370	91892	115780
IPI00651211	Nuclear cap-binding protein subunit 1	1.21504	1.52	Q5ZJZ6	14	92.996	796	3.3138e-91	2261600	872900	801900	6325600	2055100	2324500
IPI00682727	20 kDa protein Myosin regulatory light chain 2, smooth muscle minor isoform (MLC-2)(G1)(DTNB)(Isoform L20-B1)	1.11791	1.51836	P24032	4	20.294	176	3.1651e-21	489100	187500	173870	1456300	474580	520240
IPI00576601	Putative uncharacterized protein heterogeneous nuclear ribonucleoprotein A3	1.44393	1.51254	Q5ZLB3	9	38.166	368	9.5683e-150	14373000	4695800	5190900	1329100	478410	555720
IPI00576859	Isoform 4 of Tropomyosin alpha-1 chain	1.37191	1.5097	P04268-4	13	32.96	284	6.8823e-36	914670	330590	322100	436160	166360	187360
IPI00578632	14-3-3 protein zeta	1.25731	1.50776	Q5ZKC9	17	27.775	245	2.6491e-246	35994000	13043000	12047000	753830	262010	316510
IPI00589985	Elongation factor 1-alpha 1	1.19655	1.50179	Q90835	20	50.156	462	8.9791e-203	546790000	216030000	177770000	22754000	8645300	9279400
IPI00573787	Putative uncharacterized protein heterogeneous nuclear ribonucleoprotein H3 (2H9)	1.29867	1.50149	Q5F3D2	8	36.656	342	1.6722e-90	4295500	1501200	1451000	466170	167340	177700
IPI00601626	Putative uncharacterized protein glutamyl-prolyl-tRNA synthetase	1.11358	1.5009	Q5ZJ86	45	179.92	1601	1.2055e-251	19217000	7417900	6241500	1867100	750830	812850
IPI00574471	similar to eIF-4E	1.17236	1.49567		6	25.044	217	1.6073e-28	1990300	810700	634980	1036500	367270	374110
IPI00577045	Histone H1.10	1.56687	1.49284	P08286	4	22.003	220	2.1904e-09	3113700	1158900	1221200	3514000	1351200	1372600
IPI00571238	Putative uncharacterized protein ligase activity	1.60164	1.48697	Q5ZMS5	9	65.785	606	2.2407e-46	3043500	996600	1276600	2322100	909020	960400
IPI00580713	similar to Msx-2 interacting nuclear target protein	0	1.48409		4	400.86	3607	5.6215e-05	0	0	0	361150	128480	170870
IPI00577461	similar to eukaryotic translation initiation factor 4 gamma, 3	1.04039	1.47919		9	196.32	1788	6.066e-69	963210	355590	304710	1355100	499440	516190
IPI00580978	38 kDa protein BAT2 domain containing 1, isoform CRA_b	0	1.47407		3	37.662	349	2.1657e-13	0	0	0	1092000	446940	311260
IPI00584494	Putative uncharacterized protein FUS interacting protein (serine-arginine rich) 1	0	1.4733	Q5ZMR4	2	31.286	262	1.895e-08	94974	45459	24961	401030	140920	139460
IPI00594541	Putative uncharacterized protein heterogeneous nuclear ribonucleoprotein M	1.21148	1.47016	Q5ZL80	24	76.022	709	6.6862e-124	23073000	8253500	7345100	1385400	429610	501220
IPI00590375	78 kDa glucose-regulated protein	1.18063	1.4699	Q90593	32	72.018	652	0	44632000	17116000	14132000	2085500	691690	730190
IPI00575960	nudix (nucleoside diphosphate linked moiety X)-type motif 16-like 1	1.16287	1.46679	Q9IAY5	14	33.829	320	6.9835e-101	23896000	9309400	7675400	218210	82975	66630
IPI00604115	DNA replication licensing factor MCM3	1.14076	1.46384	Q5ZMN2	27	91.25	812	7.6241e-123	11632000	4418000	3567000	1045500	897980	48621
IPI00574104	120 kDa proteinMyosin-Ic (Myosin I beta)(MMI-beta)(MMIb)	1.18843	1.46082	Q5ZLA6	26	119.75	1037	1.6667e-233	13525000	5891700	5041100	2716400	1087300	1145600
IPI00837485	Actin, cytoplasmic 2	1.2567	1.45816	Q5ZMQ2	26	41.792	375	0	868450000	329540000	302960000	443120000	178280000	188520000
IPI00595308	Raftlin	1.10922	1.4533	Q7SZI5	5	65.695	602	4.4357e-63	1602400	487350	415680	742800	254570	249660
IPI00575141	RNA binding motif protein, X-linked	0	1.44894	Q5ZKQ9	4	41.451	385	1.2511e-10	89306	24137	32388	1104800	365290	378630
IPI00596848	Actin, alpha cardiac muscle 1	1.27579	1.44307	P68034	15	42.019	377	3.3056e-211	96858000	33976000	35137000	57743000	23289000	24743000
IPI00822834	Alpha tropomyosin of brain	1.29231	1.44066	Q91005	14	28.434	245	4.9246e-67	2530700	904350	870550	782440	282290	327430
IPI00572615	Remodeling and spacing factor 1-(RSF1)	0	1.43934		4	163.821	1441	6.5466e-11	0	0	0	440720	155890	174800
IPI00811932	similar to Methylcrotonoyl-Coenzyme A carboxylase 2	1.41443	1.43616		6	9.9972	91	1.7913e-73	5972400	1485800	1614300	2453600	882930	1019800
IPI00571265	Transformer-2 beta	0	1.4351	Q9DDU8	3	33.798	289	1.7007e-51	0	0	0	2143400	672520	829890
IPI00597302	similar to Ras-GTPase activating protein SH3 domain-binding protein 2	0.969493	1.43133		7	54.046	482	8.5333e-25	792040	301730	269790	816390	277960	332800
IPI00585717	Zinc finger CCCH domain-containing protein 11A	0	1.42985	Q5ZJJ1	6	79.073	723	8.6247e-29	0	0	0	608160	222820	226210
IPI00821769	110 kDa protein 116 kDa U5 small nuclear ribonucleoprotein component (U5 snRNP-specific protein, 116 kDa)(U5-116 kDa)(Elongation factor Tu GTP-binding domain protein 2)	1.13255	1.42942	Q5F3X4	15	109.66	974	3.0536e-50	3585400	1331200	1146800	1531100	553940	567390
IPI00577202	Nucleolin	1.27599	1.42852	P15771	32	75.64	694	0	63028000	23301000	21038000	209900000	75501000	75725000
IPI00578317	Putative uncharacterized protein nucleotide binding nucleicacidbinding	1.34776	1.42234	Q5ZJ59	8	40.171	348	1.7658e-29	3045300	983400	1079300	17387000	6352000	5996100
IPI00590713	Putative uncharacterized proteinsimilar to RIKEN cDNA G430041M01	0	1.42034	Q5ZLY6	2	32.411	277	7.7102e-24	0	0	0	4318100	1345200	1442700
IPI00577674	60S ribosomal protein L27	1.59478	1.40827	P61355	3	15.798	136	1.0872e-08	1261800	434170	473620	651890	224060	230290
IPI00590344	hypothetical protein Constitutive coactivator of PPAR-gamma-like protein 1	1.20363	1.40424		7	122.9	1118	1.7582e-28	755090	299590	250810	400350	137210	147200
IPI00572461	Alpha-actinin-4	1.2464	1.40173	Q90734	23	104.21	904	1.839e-216	3688100	1321300	1175100	245510	87530	91109
IPI00598253	DEAD-box RNA helicase	1.14076	1.39745	Q9W744	28	67.673	603	4.8566e-152	37422000	13904000	11571000	2071000	724930	695140
IPI00829380	Rho GTPase activating protein N/AflII-2	0	1.39619	A1KXK7	7	108.83	992	1.6959e-25	0	0	0	897670	301190	306350
IPI00583497	Putative uncharacterized protein methylcrotonoyl-Coenzyme A carboxylase 1 (alpha)	1.3981	1.39516	Q5ZK45	20	78.414	713	2.2994e-261	21632000	8199400	8014200	12197000	4859500	4712800
IPI00577421	60 kDa heat shock protein, mitochondrial	1.11149	1.3927	Q5ZL72	35	60.972	573	0	158910000	62135000	49491000	2513400	993570	1038500
IPI00577188	SWI/SNF related, matrix associated, actin dependent regulator of chromatin, subfamily a, member 5	0	1.38612		21	136.85	1198	2.358e-134	89972	25472	34372	5033900	1992400	1664200
IPI00589568	Stress-70 protein, mitochondrial	1.1066	1.38475	Q5ZM98	33	73.191	675	0	67423000	26625000	22823000	9475400	3685600	3767400
IPI00573207	similar to nucleoplasmin-3	1.63328	1.3844		2	14.527	132	3.9713e-06	1221700	328440	465870	940690	345950	344730
IPI00592730	similar to Methylcrotonoyl-Coenzyme A carboxylase 2 (beta), partial	1.49373	1.38404		11	46.718	430	1.7739e-173	9254300	3113600	3606900	7847300	3089900	3123200
IPI00583512	Nuclear calmodulin-binding protein (Fragment)	1.33178	1.38219	Q9YHD2	7	84.178	757	4.8954e-16	2577300	877170	856630	371670	128680	136300
IPI00823404	21 kDa proteinchromobox homolog 3 (HP1 gamma homolog, Drosophila)	0	1.3769	O93481	6	20.889	184	3.3484e-124	0	0	0	3756900	1207300	1233900
IPI00818933	71 kDa protein Heat shock cognate 71 kDa protein	1.17231	1.37336	O73885	40	70.998	647	0	430230000	162550000	136440000	123240000	44385000	43317000
IPI00577528	Putative uncharacterized protein DEAH (Asp-Glu-Ala-His) box polypeptide 15	1.14907	1.36921	Q5F3A9	9	87.713	762	7.1369e-55	4372200	1597200	1459300	1134600	390410	380910
IPI00602926	similar to Rnps1 protein	0	1.3636		2	34.535	307	3.2279e-18	355740	139320	116620	804110	279020	271260
IPI00603708	82 kDa protein Zinc finger CCCH domain-containing protein 14	0	1.35645	Q5F3Z9	4	82.08	734	2.5622e-06	0	0	0	363130	131890	130690
IPI00587151	hypothetical proteinPRP38 pre-mRNA processing factor 38 (yeast) domain containing A	0	1.3529		3	37.46	312	6.2305e-11	0	0	0	1120000	373260	372780
IPI00811600	similar to eukaryotic translation initiation factor 3 p42 subunit, partial	1.03807	1.34951		4	6.5783	60	6.5166e-46	1768200	683040	498200	2704100	894450	889430
IPI00585200	similar to chromatin remodeling factor WCRF180 BAZ1A	0	1.34669		2	180.23	1571	1.8471e-05	0	0	0	116480	39132	43588
IPI00581527	Calmodulin	1.13661	1.33961	O93410	7	16.852	149	1.3391e-22	2151500	855580	673800	2169900	857460	833460
IPI00593144	Putative uncharacterized protein Ras-GTPase-activating protein SH3-domain-binding protein	1.24548	1.33852	Q5ZMN1	18	52.44	472	3.3879e-210	11830000	4126700	3682100	25571000	8731400	8456400
IPI00570950	Ubiquitin carboxyl-terminal hydrolase 10	0	1.33816		22	78.662	716	1.7557e-105	0	0	0	360690	130350	107320
IPI00596468	hypothetical proteinLa ribonucleoprotein domain family, member 5, isoform CRA	0	1.33236		24	80.878	726	4.0065e-134	254440	94007	91488	15055000	5149000	4738500
IPI00576146	Putative uncharacterized protein SET translocation (myeloid leukemia-associated)	1.20969	1.32979	Q5F3R9	8	32.151	277	1.5182e-174	26474000	9958300	9151400	402060	216430	115000
IPI00679348	114 kDa protein KS5 protein	1.24343	1.32937		16	114.04	1007	9.0266e-134	3729600	1983200	955810	4664800	1663400	1580600
IPI00585183	Valosin containing protein	1.09663	1.32742	Q5ZMU9	32	89.692	810	1.205e-292	38855000	13104000	15455000	569350	53789	467400
IPI00818243	eukaryotic translation initiation factor 4 gamma, 2 isoform 1	1.00272	1.32582	Q5KTT9	12	101.83	902	3.8777e-40	5853600	2387600	1784200	247330	84806	100540
IPI00576073	hypothetical protein THO complex 4	1.19334	1.32536		5	28.214	268	8.0483e-121	2219800	792930	744920	821870	281280	295400
IPI00588271	Eukaryotic initiation factor 4A-III	1.21594	1.32343	Q5ZM36	13	46.815	412	2.7332e-86	3563900	1336300	1100900	1426200	499810	465100
IPI00823174	30 kDa protein nucleic acid binding	1.18512	1.32042	Q5ZKT4	9	29.5	254	3.6286e-78	616950	208830	209240	15624000	4857300	5584600
IPI00588868	Eukaryotic initiation factor 4A-II	1.12936	1.31945	Q8JFP1	23	46.371	407	0	87891000	33598000	27627000	7529000	2579400	2572900
IPI00598160	hypothetical protein nucleolar and coiled-body phosphoprotein 1	1.10642	1.31599		17	71.834	688	3.5347e-154	2674100	1071700	844390	5055100	2050600	1971000
IPI00576336	Serine/threonine protein phosphatase	1.20321	1.31215	Q5ZL39	11	36.999	323	1.0127e-154	1206100	429180	346800	743260	214790	247080
IPI00811129	similar to 40S ribosomal protein S29	0	1.30927		1	6.6767	56	2.2002e-09	404920	130350	163600	1099600	318190	263930
IPI00571700	similar to HBxAg transactivated protein 2, partial	1.18349	1.30876		88	299.94	2725	0	1565800	613450	461280	104840000	43410000	37377000
IPI00597242	Bromodomain-containing protein 2	0	1.30593	A5HUL5	13	80.741	733	4.0664e-70	41582	18717	11600	2705800	970110	948960
IPI00580571	similar to MGC81507 protein IQ motif containing B1 nephrocystin 5	0	1.3034		1	68.472	597	0.0048816	0	0	0	2724600	899120	819770
IPI00601104	similar to Eukaryotic translation initiation factor 3, subunit 7 zeta, 66/67kDa	1.18634	1.29869		14	80.217	699	7.9916e-124	4482500	1676200	1527700	32297000	10963000	9991700
IPI00579284	hypothetical protein LOC416239 RNF145	0	1.29491	Q5F438	1	77.008	684	0.0099967	814560	292500	261910	3028800	975040	919530
IPI00582179	similar to Gu protein	1.48436	1.29422		3	79.184	713	7.363e-06	585610	191950	241320	226160	78225	87363
IPI00589498	Nuclear protein matrin 3	1.20218	1.29273	Q8UWC5	18	100.71	902	1.4032e-142	7422300	2555100	2319400	600950	190460	187650
IPI00572822	similar to splicing factor 3b, subunit 1	1.13475	1.29224		9	154.85	1383	5.5491e-22	1882100	717770	614880	581510	216490	203420
IPI00602540	Putative uncharacterized protein hematopoietic cell-specific Lyn substrate 1	1.1731	1.28963	Q5ZMV0	18	57.246	515	3.8058e-192	17758000	6016100	5559100	7939700	2858100	2623800
IPI00810858	similar to LOC505359 protein, partial	1.41303	1.28891		7	15.622	146	4.7715e-30	129950	35080	65665	3080500	1232900	1082300
IPI00594959	Serine/threonine-protein phosphatase PP1-beta catalytic subunit	1.09579	1.28487	P62207	15	37.186	327	1.551e-164	12801000	4724200	3989800	5834400	2164200	1834200
IPI00582237	FACT complex subunit SSRP1	1.14231	1.28345	Q04678	20	80.025	706	1.1952e-167	11610000	291510	241310	61267000	5240600	4842700
IPI00821370	90 kDa proteinCell division cycle 2-like 1 (PITSLRE proteins)	0	1.28179	Q91013	21	90.265	772	1.5877e-142	137060	50307	35519	22705000	8131600	7619300
IPI00915214	DNA topoisomerase 2	1.51896	1.28169	Q9DFB7	61	178.84	1586	0	5346400	2191100	1604300	52949000	17778000	16624000
IPI00590254	Putative uncharacterized protein plasminogen activator inhibitor 1 RNA-binding protein isoform 4 [Homo sapiens] >emb|CAB45718.1| hypothetical protein [Homo sapiens] >gb|AAH17449.1| SERPINE1 mRNA binding protein 1 [Homo sapiens] >emb|CAG33664.1| PAI-RBP1 [Homo sapiens] >emb|CAH73325.1| SERPINE1 mRNA binding protein 1 [Homo sapiens] >dbj|BAD96675.1| PAI-1 mRNA-binding protein variant [Homo sapiens]…	1.47048	1.28167	Q5F3L2	27	45.534	425	0	13745000	4637900	5151500	113620000	35976000	32739000
IPI00601973	88 kDa protein translational initiation	1.17924	1.28067		32	88.121	766	8.8256e-290	11756000	4506800	3725500	48596000	16326000	15163000
IPI00594653	Glyceraldehyde-3-phosphate dehydrogenase	1.13025	1.2804	P00356	17	35.704	333	0	129130000	48928000	40824000	848940	358030	338520
IPI00812276	hypothetical protein isoform 1	1.22836	1.27603		4	20.946	177	3.7641e-16	529460	193540	162500	485220	194240	160830
IPI00819631	Putative uncharacterized protein Ubiquitin carboxyl-terminal hydrolase 10	1.32082	1.27482	Q5ZJN4	25	87.558	795	1.4807e-127	1193400	434670	406990	23731000	8197200	7826900
IPI00594883	similar to p167	1.16751	1.26716		83	177.91	1505	0	25367000	9201500	8606200	188280000	62720000	57499000
IPI00603646	hypothetical protein40S ribosomal protein S24 isoform d	0	1.26578		2	15.197	131	7.1893e-09	549820	146800	214550	779850	238630	216190
IPI00591962	similar to KIAA0252 RNA polymerase-associated protein RTF1 homolog	0	1.26481	Q5ZKE3	25	76.267	670	5.0473e-228	0	0	0	11002000	4155000	3558800
IPI00581295	40S ribosomal protein S4	1.55701	1.26451	P47836	17	29.594	263	8.9466e-131	12326000	3978200	4737400	18331000	5588400	5048000
IPI00585240	Spliceosome RNA helicase BAT1	1.26033	1.2643	Q5ZHZ0	20	49.003	428	1.1428e-120	37391000	13225000	12496000	8162200	2730400	2653100
IPI00581520	Putative uncharacterized protein splicing factor, arginine/serine-rich 7	1.19049	1.261	Q5ZMI0	7	26.001	223	1.5484e-40	3523800	1346300	1140000	18597000	6784800	6228100
IPI00580024	Pyruvate carboxylase	0.941687	1.25897	Q8JHF6	10	127.14	1178	6.2994e-25	903250	332550	248990	1062900	386170	394730
IPI00680093	31 kDa protein Nucleophosmin (NPM)(Nucleolar phosphoprotein B23)(Numatrin)(Nucleolar protein NO38)	1.29	1.25754	P16039	8	30.698	277	1.889e-110	32512000	11821000	11287000	32706000	12920000	12108000
IPI00576358	86 kDa protein Activating signal cointegrator 1 complex subunit 2	0	1.25518		11	86.482	753	9.3948e-38	0	0	0	2138600	765170	707230
IPI00573494	Splicing factor, arginine/serine-rich 1	1.25737	1.253	Q5ZML3	11	28.06	257	5.7165e-53	6876100	2380000	2243700	6550800	2169700	2023100
IPI00586834	similar to ribosomal protein S25	1.49642	1.25287		4	13.712	125	2.0904e-30	1833200	651310	660030	6511900	1645600	2631300
IPI00598945	Putative uncharacterized protein enhancer of rudimentary homolog	1.18937	1.25079	Q5ZI09	3	12.229	104	1.4816e-71	570580	219180	180900	3731500	1218200	1151700
IPI00823306	Heterogeneous nuclear ribonucleoprotein H1-like protein	1.26184	1.25046	Q6WNG8	12	56.794	521	2.7785e-120	15622000	5372900	4809600	1175600	417330	418450
IPI00583448	110 kDa protein thyroid hormone receptor associated protein 3	1.26042	1.24942	Q5ZMK4	40	110.29	969	3.4228e-279	6785600	2221000	2245300	72016000	23281000	21012000
IPI00570985	similar to transcriptional regulator protein HCNGP	0	1.24891		4	34.086	311	2.7504e-32	0	0	0	1508000	483950	461850
IPI00597659	Putative uncharacterized proteindynein, cytoplasmic, intermediate polypeptide 2	0	1.24475	Q5F461	22	59.911	519	1.6877e-268	0	0	0	3687200	1461500	1310100
IPI00810744	similar to Eukaryotic translation initiation factor 3, subunit 8, partial	1.51358	1.24319		1	8.4419	72	0.016402	272660	103250	92842	1072300	388410	294990
IPI00580489	eukaryotic translation initiation factor 3, subunit I	1.05193	1.24258		12	36.489	325	8.8191e-73	3946800	1581600	1174900	9195000	3178200	2900800
IPI00586910	KS5 protein	1.19285	1.24254	O57534	10	81.147	719	1.1207e-60	459980	157240	165680	644860	224260	229600
IPI00602355	similar to yeast ribosomal protein S28 homologue	1.67373	1.24101		4	28.375	264	6.6189e-11	1314000	473590	510850	1365600	497560	352260
IPI00594850	similar to ribosomal protein L18a	1.39828	1.23978		5	34.765	316	8.5715e-33	1377100	432470	432250	207080	65202	60803
IPI00578336	similar to translation initiation factor 3 47 kDa subunit	1.21954	1.23587		12	35.257	332	1.8708e-110	3683800	1458500	1137700	6968200	2444200	2096800
IPI00814496	similar to MGC68650 protein propionyl CoA carboxylase, beta polypeptide	1.05745	1.23413		33	76.394	713	0	123520000	50221000	38739000	60532000	26575000	20969000
IPI00573895	similar to Propionyl-Coenzyme A carboxylase, alpha polypeptide	1.04642	1.23358		42	78.554	713	0	117320000	48610000	36651000	93069000	42716000	31184000
IPI00822562	68 kDa protein Eukaryotic translation initiation factor 3 subunit L (eIF3l)	1.28746	1.22821	Q5F428	28	67.864	575	9.6951e-249	7171300	2621600	2505300	33203000	11420000	10340000
IPI00599764	184 kDa proteinDNA topoisomerase 2-beta	0	1.22776	O42131	35	183.56	1629	2.4263e-197	34608	12906	10312	6930700	2712700	1960500
IPI00571557	179 kDa protein DNA topoisomerase 2-alpha	0	1.22522		60	178.72	1586	0	0	0	0	1007000	331740	302550
IPI00818771	115 kDa protein Protein phosphatase 1 regulatory subunit 12A	1.0939	1.22306	Q90623-1	35	114.75	1029	0	16299000	6138200	4803600	20670000	7593300	6703800
IPI00579547	similar to KIAA0432 CDC5 cell division cycle 5-like	1.32985	1.21876		4	103.97	910	6.2213e-11	305800	110650	113280	259180	95716	86922
IPI00593255	Eukaryotic translation initiation factor 3 subunit E	1.20524	1.21858	Q5ZLA5	16	52.135	445	3.6867e-52	6562200	2472000	2153600	11131000	3905300	3413300
IPI00592914	Histone-binding protein RBBP4	1.20045	1.21734	Q9W7I5	12	47.606	425	5.1495e-37	18567000	6753700	5331100	1141700	435160	390200
IPI00597998	Putative uncharacterized protein lanthionine synthetase C-like protein 1 [	1.06375	1.21445	Q5ZKQ0	6	38.605	343	3.362e-09	6186900	2504600	1693500	625780	220790	199260
IPI00596315	Guanine nucleotide-binding protein subunit beta-2-like 1	1.55567	1.21418	P63247	20	35.076	317	0	14946000	4724900	5857800	158150000	47609000	41942000
IPI00582600	similar to ribosomal protein S20	1.5594	1.21121		3	16.893	150	4.2293e-32	1551000	501240	608350	27466000	8269100	7013300
IPI00600239	Microfibrillar-associated protein 1	0	1.21101	P55080	5	51.964	442	8.2714e-23	0	0	0	2678800	915470	851760
IPI00573625	similar to MLN51, partial	0	1.20939		7	63.477	573	1.8097e-16	0	0	0	1134800	374510	365180
IPI00585645	40S ribosomal protein S12	1.56119	1.20937	P84175	6	14.545	132	5.224e-63	1676300	601200	630750	2670500	826060	705940
IPI00578358	Putative uncharacterized protein poly(A) binding protein, cytoplasmic 1	1.28052	1.20834	Q5ZL53	39	70.939	637	0	38736000	14718000	12487000	287820000	98483000	83083000
IPI00600161	Zinc finger Ran-binding domain-containing protein 2	0	1.2081	Q5ZLX5	9	37.863	334	8.7172e-70	316320	65507	171920	11542000	4312500	3904100
IPI00822513	43 kDa protein Eukaryotic translation initiation factor 3 subunit M (eIF3m)	1.17103	1.20396	Q5ZJ64	11	42.69	375	1.0462e-198	3758600	1375400	1247300	9364900	3107600	2904400
IPI00590540	Chromobox protein	0	1.20037	O93480	3	21.538	185	3.1022e-48	0	0	0	205730	65678	70412
IPI00584482	hypothetical protein ribosomal protein S10	1.50522	1.19955		11	18.891	165	9.1241e-83	3996800	1276700	1611800	42745000	12605000	10974000
IPI00587652	40S ribosomal protein S17	1.58134	1.19909	P08636	5	15.538	135	1.3754e-18	1252400	400190	468100	6577000	1943300	1700100
IPI00590239	40S ribosomal protein SA	1.45163	1.1989	P50890	19	33.021	296	0	21899000	7446900	7819300	251880000	73787000	68906000
IPI00585449	similar to Conserved nuclear protein NHN1	0	1.19554		12	107.36	955	4.9687e-95	387040	142350	123140	3478800	1171400	1231700
IPI00818695	91 kDa protein KS5 protein	1.37764	1.19536		15	90.606	804	1.048e-101	315750	123150	112200	1005100	346770	332260
IPI00818221	22 kDa protein tropomyosin 2 (beta)	0.993672	1.19509		17	22.232	189	8.3e-42	4624700	1907500	1482800	452500	186580	176290
IPI00583208	similar to ataxin-2	1.21897	1.19387		20	118.08	1092	3.221e-158	367570	117390	113560	7742500	2763600	2193200
IPI00580455	Putative uncharacterized protein lymphocyte-specific protein 1	1.32628	1.19381	Q5F3Y0	23	41.577	365	0	232610000	79968000	81909000	201770000	76146000	65108000
	Known interactors found only before IR or with no scores
IPI00586876	Fanconi anemia complementation group I			B0I564	1	149.29	1338	0.018182	148970	68608	41328	0	0	0
IPI00683437	129 kDa protein replication factor C (activator 1) 1			Q5ZKU2	1	129.19	1153	0.001435	233500	56040	134070	0	0	0
IPI00589014	Serine/threonine-protein phosphatase 2A catalytic subunit alpha isoform	1.01		P48463	3	35.563	309	8.3893e-16	927670	372030	300920	0	0	0
IPI00597092	Serine/threonine-protein phosphatase 2A 55 kDa regulatory subunit B delta isoform			Q5ZIY5	1	52.015	451	6.047e-08	244820	92506	84365	0	0	0
IPI00820657	Bromodomain adjacent to zinc finger domain protein 1B; Williams syndrome transcription factor			F1NCQ5	1	164,02	1483	5.55e-22	7505500	7303100	136290	0	0	0
IPI00821596	29 kDa protein Proliferating cell nuclear antigen (PCNA)	1.13068		Q9DEA3	14	29.016	263	2.6948e-109	26882000	9834300	9385500	0	0	0
IPI00577675	Putative uncharacterized protein MCM2 minichromosome maintenance deficient 2, mitotin	1.12		Q5ZLZ1	22	100.35	888	1.1068e-130	11340000	4190900	3523300	3625400	84391	22357
IPI00570607	Hypoxia up-regulated protein 1			Q5ZLK7	19	112.32	1002	4.3169e-157	183400	74841	54774	0	0	0
IPI00570955	CDK5 regulatory subunit-associated protein 1 isoform a				1	62.284	562	0.078395	170930	84390	48613	0	0	0
IPI00570986	hypothetical protein vacuolar protein sorting 26 homolog A				1	37.995	326	0.0017476	154350	58148	54810	0	0	0
IPI00571358	similar to LOC495253 protein NHP2-like protein 1				1	14.074	128	8.3361e-29	411690	220800	114070	0	0	0
IPI00573643	hypothetical protein ras-related protein Rab-6A isoform b			Q1KME6	1	23.874	209	0.0013186	702050	251710	208450	0	0	0
IPI00580869	similar to general transcription factor				1	23.023	210	0.0038882	410310	143350	127430	0	0	0
IPI00573125	hypothetical protein chromodomain-helicase-DNA-binding protein 1-like				1	100.86	885	0.13071	65790	26038	22364	69292	20842	23726
IPI00573783	44 kDa proteincAMP-dependent protein kinase type I-alpha regulatory subunit			Q5ZM91	1	43.739	386	3.4101e-07	281350	85721	88228	0	0	0
IPI00573813	Serine/arginine repetitive matrix protein 1			Q5ZMJ9	1	100.8	888	0.0038602	233640	98439	46602	0	0	0
IPI00573825	similar to Exportin				1	109.82	962	0.00054775	286010	97438	105160	0	0	0
IPI00573912	similar to Guanine nucleotide binding protein-like 3				1	76.577	686	0.0079061	232020	104510	65750	0	0	0
IPI00574035	52 kDa proteinpoly(A) binding protein, cytoplasmic 1				30	52.05	469	1.3024e-263	310350	130840	107160	520220	115170	253630
IPI00818383	113 kDa proteinimportin 11				2	112.59	978	0.0020506	148450	58643	47337	0	0	0
IPI00820413	53 kDa proteinCUGBP Elav-like family member 2 (CELF-2)(CUG-BP- and ETR-3-like factor 2)(Bruno-like protein 3)(RNA-binding protein BRUNOL-3)(CUG triplet repeat RNA-binding protein 2)(CUG-BP2)(ELAV-type RNA-binding protein 3)(ETR-3)			Q7T2T1-2	1	52.597	494	1.0083e-16	303770	98413	112080	0	0	0
IPI00683437	129 kDa protein replication factor C (activator 1) 1			Q5ZKU2	1	129.19	1153	0.001435	233500	56040	134070	0	0	0
IPI00574860	Delta-9 desaturase			Q9YGM2	1	40.887	357	0.0024827	320770	120380	117160	0	0	0
IPI00575088	Putative uncharacterized proteinRCD1 required for cell differentiation1 homolog			Q5ZK60	1	33.601	299	0.0054048	87130	37393	24672	0	0	0
IPI00601344	Protein transport protein Sec23A			Q5ZK03	1	86.303	767	0.0096593	448460	173610	125660	0	0	0
IPI00575389	hypothetical protein peptidylprolyl isomerase E (cyclophilin E)				1	33.318	301	4.0025e-18	110040	41491	36681	0	0	0
IPI00580087	ubiquitin specific peptidase 15 isoform 1			Q5ZKD8	1	112.1	981	3.8575e-08	85666	29927	30069	0	0	0
IPI00575570	Coatomer subunit epsilon			Q5ZIK9	1	34.369	308	0.0085333	152400	54498	47104	0	0	0
IPI00681845	43 kDa protein TIA1 cytotoxic granule-associated RNA binding protein-like 1			Q800W2	1	43.069	389	0.0012382	129470	60243	41128	0	0	0
IPI00575727	Putative uncharacterized proteingolgi to ER traffic protein 4 homolog			Q5ZKG8	1	34.648	312	0.0061282	103880	49141	27241	0	0	0
IPI00575808	Putative uncharacterized proteinATP citrate lyase			Q5F3V2	33	121.13	1101	8.5145e-259	764570	336650	267110	0	0	0
IPI00575811	Signal transducer and activator of transcription 5B			B9VVJ4	1	90.078	787	8.2897e-08	203220	56790	82540	0	0	0
IPI00575954	similar to Tripeptidyl peptidase II				1	138.23	1248	1.1887e-06	121790	54150	37237	0	0	0
IPI00576023	similar to Solute carrier family 25 (mitochondrial carrier				1	52.486	475	0.016516	178260	72848	47742	0	0	0
IPI00576667	Putative uncharacterized protein Retinoblastoma family protein			Q9YH14	1	8.3387	71	0.01577	123700	44316	39973	0	0	0
IPI00576833	similar to ribosomal protein L32 isoform 1				2	12.583	110	0.0024857	65971	22028	22842	27724	9462.1	8013.5
IPI00598403	RIO kinase 2			Q5ZLZ8	1	63.413	551	0.010417	0	0	0	312250	149890	114770
IPI00577321	Hydroxymethylglutaryl-CoA synthase, cytoplasmic			P23228	9	57.558	522	3.9745e-20	376530	135230	112900	0	0	0
IPI00577366	hypothetical proteintripartite motif containing 23				1	64.376	580	0.0054969	110160	42424	36402	0	0	0
IPI00577371	hypothetical protein cathepsin C isoform a preproprotein variant				1	59.406	532	0.0020239	88321	39000	23915	0	0	0
IPI00577406	similar to SART3 protein				1	116.13	1017	5.8292e-11	510910	171270	181570	0	0	0
IPI00821619	similar to putative lipid kinase			Q5ZHK2	1	47.78	424	0.015595	130970	33263	25427	1776900	565020	525130
IPI00820934	138 kDa proteinwings apart-like homolog (Dros				1	138.46	1241	0.00092456	128080	41912	40238	0	0	0
IPI00578643	similar to RNA polymerase II subunit hRPB17 isoform 2				1	17.143	150	0.0008429	167920	70150	51250	197700	65205	60204
IPI00578748	Dsn1 protein			Q1T768	1	38.617	349	0.0013866	0	0	0	1939600	798790	204310
IPI00578812	C-4 methylsterol oxidase			Q5ZLL6	1	35.485	296	6.5621e-16	409530	171870	136020	0	0	0
IPI00578962	Putative uncharacterized proteinATP-binding cassette, sub-family C, member 4			Q5ZMK2	1	150.05	1330	0.13475	68138	68138	0	0	0	0
IPI00579063	hypothetical proteinpolymerase (RNA) II (DNA directed) polypeptide C, 33kDa				1	31.389	275	3.9978e-05	0	0	0	201760	72369	54746
IPI00579109	similar to MGC81256 protein acetyl-CoA acetyltransferase 1				1	44.09	421	0.0075433	537650	250760	171470	0	0	0
IPI00602853	135 kDa protein protein transport protein Sec24B isoform a			Q5ZM67	1	135.2	1238	8.1059e-05	198350	76803	70189	0	0	0
IPI00579329	Putative uncharacterized proteinDeoxyadenosine kinase			Q5ZJM7	1	31.24	265	0.0068887	228360	96694	61629	0	0	0
IPI00602883	107 kDa protein histocompatibility (minor) HA-1			Q5F441	1	106.69	965	2.5086e-07	114940	41065	32350	0	0	0
IPI00579595	Chromosome-associated kinesin KIF4			Q90640	1	139.05	1226	0.00015231	184280	65676	74014	0	0	0
IPI00579696	G2/mitotic-specific cyclin-B2			P29332	1	44.651	399	3.558e-08	327960	153780	99624	0	0	0
IPI00579957	hypothetical protein sulfide quinone reductase-like				1	49.972	450	8.2583e-07	206030	86708	65439	0	0	0
IPI00580235	DNA-directed RNA polymerase III subunit RPC1			Q5ZL98	2	155.7	1390	0.016557	209420	33835	146100	483140	159350	127240
IPI00604138	Putative uncharacterized protein 2-oxoglutarate dehydrogenase, mitochondrial isoform 3 precursor [Homo sapiens]			Q5ZJA7	1	115.18	1016	0.0019216	154380	58438	50074	0	0	0
IPI00580459	similar to WD repeat protein				1	46.9	417	0.00027798	181500	80449	57051	0	0	0
IPI00597092	Serine/threonine-protein phosphatase 2A 55 kDa regulatory subunit B delta isoform			Q5ZIY5	1	52.015	451	6.047e-08	244820	92506	84365	0	0	0
IPI00580760	Putative uncharacterized protein SWI/SNF related, matrix associated, actin dependent regulator of chromatin, subfamily e, member 1			Q5ZLP0	2	46.714	412	8.2537e-11	88243	39202	24798	0	0	0
IPI00683324	23 kDa protein Density-regulated protein (DRP)			Q5ZJ39	2	22.59	201	3.0029e-31	114480	38600	34768	0	0	0
IPI00581267	ATP synthase subunit a			P14092	1	24.797	227	0.0010531	262780	118090	97738	0	0	0
IPI00581632	Putative uncharacterized proteinFAM98A protein			Q5ZMB0	1	59.159	556	1.2813e-13	202430	73015	67181	0	0	0
IPI00581633	19 kDa protein activating signal cointegrator 1 complex subunit 3-like 1,				1	19.318	170	0.016196	82074	26174	26573	0	0	0
IPI00581918	Putative uncharacterized protein developmentally regulated GTP binding protein 2			Q5ZL61	1	40.705	364	0.0099087	366760	142980	131540	0	0	0
IPI00582005	Putative uncharacterized protein succinate-CoA ligase, GDP-forming, beta subunit [			Q5ZL37	1	46.76	432	0.0019397	168940	73152	51374	0	0	0
IPI00681468	473 kDa protein DNA-dependent protein kinase catalytic subunit (DNA-PK catalytic subunit)(DNA-PKcs)			Q8QGX4	1	472.94	4139	0.0070625	172620	78684	53037	1914600	589310	502760
IPI00586384	101 kDa proteinepidermal growth factor receptor pathway substrate 15			Q5ZMT8	2	100.97	921	0.0034951	192620	89784	64502	0	0	0
IPI00582608	Putative uncharacterized proteinpeptidylprolyl isomerase F			Q5ZMJ0	3	21.707	204	9.6668e-05	1274000	495720	407090	0	0	0
IPI00582650	similar to QSER1 protein				1	188.92	1733	0.01892	0	0	0	0	0	0
IPI00582776	similar to spermidine synthase				2	27.456	243	0.0001426	303160	117810	88344	0	0	0
IPI00583046	similar to actin binding protein anillin				1	123.77	1121	0.00062561	76254	20874	24022	0	0	0
IPI00583082	hypothetical protein 28S ribosomal protein S31, mitochondrial precursor				1	47.837	425	5.3516e-06	154220	64492	45241	0	0	0
IPI00583150	similar to helicase SMARCAD1				2	110.9	969	0.00066474	153710	72086	42441	0	0	0
IPI00583613	hypothetical protein60S ribosomal protein L31 isoform 1				1	14.436	125	0.0002317	499450	143740	212880	319810	113980	87172
IPI00583874	74 kDa protein Large subunit GTPase 1 homolog			Q5ZJD3	1	73.945	654	0.0047262	76358	30600	26782	0	0	0
IPI00818160	Protein C-terminal binding protein 1			Q5ZIZ6	3	50.95	472	9.8532e-06	151640	51806	47202	0	0	0
IPI00584383	97 kDa protein3-hydroxy-3-methylglutaryl-Coenzyme A reductase			Q76CF0	1	96.598	883	0.018292	152410	62344	38466	0	0	0
IPI00584715	UPF0468 protein C16orf80 homolog			Q5ZHP3	1	22.734	193	0.027556	0	0	0	0	0	0
IPI00585001	similar to GTPase Rab8b			Q5F470	2	22.944	201	2.2196e-10	90963	35657	31022	0	0	0
IPI00819056	21 kDa proteinCysteine and glycine-rich protein 1 (			P67966	1	20.678	194	0.0025474	0	0	0	0	0	0
IPI00818936	Ig-superfamily protein			A2MXY3	1	36.814	329	8.7933e-06	79890	31486	34008	0	0	0
IPI00585257	Chromatin assembly factor 1 subunit B			Q5R1S9	1	62.577	566	2.6001e-13	159580	57422	54756	0	0	0
IPI00590686	Histone H2A.V			P02272	3	13.509	128	7.6214e-15	152550	57630	53132	1682300	563420	354580
IPI00585866	similar to p80-coilin				1	64.208	600	2.8215e-09	157050	56259	47917	152700	45791	62244
IPI00586183	hypothetical proteinPHD finger protein 11				1	28.15	247	0.0044046	0	0	0	0	0	0
IPI00586374	32 kDa proteinesterase D				1	31.757	284	0.0025195	199010	62333	62022	0	0	0
IPI00600808	Ras-related protein Rab-5C			Q98932	1	23.553	216	0.013025	179890	64770	53692	0	0	0
IPI00822687	Formin binding protein 11-related protein (Fragment)			Q90YB6	1	119.56	1070	2.189e-09	162710	66405	58477	0	0	0
IPI00587586	similar to Chromosome 1 open reading frame 33				1	28.053	242	0.010022	147740	45747	47384	0	0	0
IPI00587689	hypothetical protein isoform 1				1	30.318	271	1.0973e-07	214110	68483	76869	0	0	0
IPI00588034	Putative uncharacterized proteinproteasome inhibitor subunit 1			Q5ZJL3	1	29.142	271	0.0092592	115320	29743	42612	0	0	0
IPI00588119	similar to p21-Arc				1	20.549	178	0.0075409	180250	63875	54089	0	0	0
IPI00588154	216 kDa proteinprotein tyrosine phosphatase, receptor type, D				1	215.82	1918	6.1087e-05	0	0	0	939690	338240	314460
IPI00588373	similar to Proline synthetase associated				1	30.071	276	0.0082424	98595	33037	28274	0	0	0
IPI00588509	similar to steroid dehydrogenase				2	38.359	349	0.0055199	127630	49033	31744	0	0	0
IPI00589069	Extracellular signal-regulated kinase 2			Q8UWG6	1	41.942	368	1.1316e-15	266620	95836	73997	0	0	0
IPI00589085	Ubiquitin-ribosomal protein fusion protein			P62985	3	14.739	128	1.1869e-08	411210	164080	130250	0	0	0
IPI00589107	Putative uncharacterized protein			Q5ZHR5	1	48.934	438	0.0021265	277590	101260	78222	0	0	0
IPI00823263	83 kDa protein N-ethylmaleimide-sensitive factor				1	83.169	747	2.2837e-12	146020	61819	39049	0	0	0
IPI00589647	similar to Nucleoporin 62kDa				1	55.776	546	0.0017709	253620	107070	53483	0	0	0
IPI00589760	similar to Actl6a protein				1	79.983	720	0.010611	239710	90651	76578	0	0	0
IPI00589771	93 kDa proteinunc-45 homolog A				1	92.627	839	0.01349	0	0	0	0	0	0
IPI00589800	Putative uncharacterized proteintransmembrane emp24 domain-containing protein 7 precur			Q5ZKC7	1	24.794	219	0.011671	172550	78266	52748	0	0	0
IPI00590073	Twinfilin-2			Q5ZM35	12	39.835	349	2.475e-83	897160	331970	337670	284200	97479	119120
IPI00590301	voltage-dependent anion channel 1				1	30.706	283	4.3361e-13	921300	353320	281520	0	0	0
IPI00590347	RNA-binding protein HuA			Q9PW24	1	36.072	326	0.010665	158130	49943	51192	0	0	0
IPI00590454	Putative uncharacterized protein (Fragment)			Q5ZKQ1	1	27.351	247	1.6064e-22	832180	297150	282090	0	0	0
IPI00821393	32 kDa protein				1	31.906	282	0.013181	913140	280190	329540	0	0	0
IPI00590722	Putative uncharacterized proteinRNA-binding protein EWS isoform 2			Q5ZML8	1	73.827	689	1.7228e-08	101210	29948	37821	0	0	0
IPI00590885	Alkaline phosphatase, tissue-nonspecific isozyme			Q92058	1	56.76	519	0.00040368	0	0	0	159970	61914	56641
IPI00591072	hypothetical protein calcium regulated heat stable protein 1, 24kDa				1	16.484	152	0.0035814	0	0	0	0	0	0
IPI00591130	High mobility group protein B1			P36194	3	22.928	201	2.0125e-10	412070	195390	131540	0	0	0
IPI00591295	similar to aldose reductase				5	35.808	316	4.412e-07	281470	88183	83713	0	0	0
IPI00591387	Dynactin subunit 2			Q9PTG6	1	45.125	402	0.0061231	161710	60751	50414	0	0	0
IPI00591440	similar to heart alpha-kinase				1	200.13	1802	0.0063319	2672500	325610	65503	0	0	0
IPI00591767	Myristoylated alanine-rich C-kinase substrate			P16527	1	27.728	281	8.9097e-16	112500	47340	25055	0	0	0
IPI00591784	Putative uncharacterized proteinMYC induced nuclear antigen			Q5ZJC5	1	54.135	473	0.013185	0	0	0	0	0	0
IPI00592352	similar to KIAA1008 proteinExosome core complex catalytic subunit; possesses both endonuclease and 3'-5' exonuclease activity; involved in 3'-5' RNA processing and degradation in both the nucleus and the cytoplasm				1	109.36	963	0.0084259	201320	73588	68957	0	0	0
IPI00592438	Putative uncharacterized protein MYST histone acetyltransferase 2			Q5ZK16	1	70.545	611	0.015798	0	0	0	34882	12335	11038
IPI00592530	Putative uncharacterized proteinnuclear transport factor 2			Q5ZLY4	2	14.406	127	0.00076827	203530	70333	58016	0	0	0
IPI00593118	hypothetical proteinsingle-stranded DNA binding protein 1				1	17.232	149	2.1753e-09	62019	24822	13842	0	0	0
IPI00593138	Ras-related protein Rab-10			Q5ZIT5	2	22.549	200	4.1855e-22	229950	109250	60907	0	0	0
IPI00593240	similar to inorganic pyrophosphatase 2				2	51.471	467	2.2995e-41	218540	89935	72392	0	0	0
IPI00593298	hypothetical proteinregulator of chromosome condensation 2			Q5F3B6	1	50.437	464	0.0075208	185260	52586	69392	0	0	0
IPI00593586	Histone H1			P09987	4	21.881	218	6.6717e-09	154390	64649	57286	173770	71248	58267
IPI00593676	8 kDa proteincarbamoyl-phosphate synthetase 2, aspartate transcarbamylase, and dihydroorotas				1	7.6687	74	0.011163	269720	106740	82777	0	0	0
IPI00818890	18 kDa protein40S ribosomal protein S15 (RIG protein)			P62846	1	18.047	153	0.0080536	0	0	0	105810	30106	24348
IPI00594952	LETM1 and EF-hand domain-containing protein 1, mitochondrial			Q5ZK33	1	85.848	752	0.018814	92702	49211	24186	0	0	0
IPI00594974	similar to SWI/SNF related, matrix associated, actin dependent regulator of chromatin, subfamily a, member 1				10	120.09	1031	4.9419e-41	0	0	0	171010	62730	58260
IPI00595228	similar to ERO1-like				1	52.942	463	0.00059705	192880	74779	61143	0	0	0
IPI00595417	similar to carnitine acetyltransferase				1	71.259	627	0.015344	313730	131690	94025	0	0	0
IPI00595714	similar to Zinc finger, CDGSH-type domain 2				1	15.247	134	0.017628	217700	89798	61884	0	0	0
IPI00596427	5'-methylthioadenosine phosphorylase			Q5ZHQ7	1	30.848	280	0.0078564	57660	22801	21005	0	0	0
IPI00596895	similar to macrophage capping protein, partial				1	13.104	117	0.0048773	125270	49774	53249	0	0	0
IPI00596972	Putative uncharacterized proteindynein, cytoplasmic, intermediate polypeptide 2			Q5ZK94	1	68.097	609	0.013508	0	0	0	0	0	0
IPI00597208	similar to RNA (guanine-9-) methyltransferase domain containing 2 isoform 3				1	37.553	325	0.0080041	112400	46160	33686	0	0	0
IPI00597734	similar to aquarius				1	174.26	1513	0.018622	0	0	0	0	0	0
IPI00597792	hypothetical proteintransmembrane protein 33				1	28.275	251	0.00034969	136090	51242	44107	0	0	0
IPI00597909	hypothetical proteinmitochondrial ribosomal protein L44				1	36.056	326	1.2198e-07	106770	34995	40676	0	0	0
IPI00597986	55 kDa proteinsolute carrier family 12 member 9				1	54.744	491	0.0050222	0	0	0	1634500	27353	143230
IPI00598300	similar to La ribonucleoprotein domain family member 2				7	117.25	1027	9.2748e-37	0	0	0	65639	29154	19615
IPI00598341	Deoxyhypusine hydroxylase			Q5ZIP3	1	32.875	299	0.00066376	110970	42596	37582	0	0	0
IPI00598425	similar to Chain A, Crystal Structure Of Bovine Glutamate Dehydrogenase-Adp Complex			P00368	1	47.652	434	0.011391	122820	47731	48496	0	0	0
IPI00598486	Putative uncharacterized proteinWilliams Beuren syndrome chromosome region 22			Q5ZI10	1	31.5	282	0.011013	127800	44668	45225	0	0	0
IPI00598529	Putative uncharacterized proteinCOP9 complex subunit 7a			Q5ZJA1	1	30.404	275	1.3925e-07	96375	40021	24136	0	0	0
IPI00599110	p95-APP2			Q9DE64	1	84.548	757	0.0076176	184860	67123	54196	0	0	0
IPI00599251	COP9 signalosome complex subunit 3			Q5ZJF1	1	47.962	423	2.3649e-07	231310	83725	72892	0	0	0
IPI00599270	Putative uncharacterized proteinPEST-containing nuclear protein			Q5ZLV1	1	19.131	178	0.00024666	0	0	0	0	0	0
IPI00599502	similar to family with sequence similarity 98, member B				1	45.389	427	3.7611e-05	273360	111970	72463	0	0	0
IPI00600025	uridine-cytidine kinase 2				2	29.399	261	0.010957	193320	41910	38719	0	0	0
IPI00600305	Profilin			Q5ZL50	1	15.046	140	9.6078e-27	344710	124570	118750	0	0	0
IPI00600606	similar to epiplakin				1	320.05	2908	0.0054443	1104400	411010	438090	0	0	0
IPI00601077	Putative uncharacterized proteinYME1-like 1			Q5ZIG8	2	81.136	722	5.2542e-06	161660	87809	28881	73354	12706	9303.6
IPI00601364	Putative uncharacterized proteinprotein tyrosine phosphatase, non-receptor type 6			Q5F3I5	2	68.366	604	7.1487e-09	228470	63694	48100	0	0	0
IPI00601440	hypothetical proteinpentatricopeptide repeat-containing protein 3, mitochondrial precursor [Homo sapiens] >sp|Q96EY7.3|PTCD3_HUMAN RecName: Full=Pentatricopeptide repeat-containing protein 3, mitochondrial; AltName: Full=Transformation-related gene 15 protein; Short=TRG-15; Flags: Precursor >gb|AAH11832.3| Pentatricopeptide repeat domain 3 [Homo sapiens] >gb|EAW99464.1| FLJ20758 protein, isoform …				1	94.642	830	0.00085347	58248	26042	17324	0	0	0
IPI00601758	similar to N-myristoyltransferase 1				1	56.865	495	3.9604e-15	177600	71684	56403	0	0	0
IPI00601912	similar to Vesicle-associated membrane protein, associated protein a				3	14.373	129	2.5756e-06	172820	59296	55110	0	0	0
IPI00602148	similar to CARS-Cyp				1	88.118	750	0.0050187	80166	27340	31824	0	0	0
IPI00602468	similar to Enhancer of zeste homolog 2				1	87.705	766	7.5361e-05	351820	129080	106300	97261	27683	42832
IPI00603073	Putative uncharacterized proteinras-related GTP-binding protein C [Homo sapiens]			Q5ZLN9	1	44.899	409	0.0091664	97805	29077	30975	0	0	0
IPI00603191	60S ribosomal protein L10 (Fragment)			Q08200	1	23.987	210	0.0096368	241710	85619	85322	0	0	0
IPI00603215	hypothetical proteinSEC24 family, member C (S. cerevisiae)				1	124.56	1147	1.8976e-05	261710	100180	96297	0	0	0
IPI00603294	similar to amino acid transporter system A1				1	54.608	490	0.0014366	0	0	0	1939600	798790	204310
IPI00603322	Cyclin-dependent kinase 6			Q90771	2	36.85	326	3.3145e-05	599360	219250	203920	0	0	0
IPI00819698	22 kDa proteinras-related C3 botulinum toxin substrate 2 precursor			Q5F337	3	21.904	196	1.3e-49	306610	96885	80496	0	0	0
IPI00603837	similar to MGC53864 proteinserine hydrolase-like protein 2				1	34.17	303	0.0012217	295370	117670	99107	0	0	0
IPI00814180	similar to UDP-N-acteylglucosamine pyrophosphorylase 1-like 1				1	56.959	511	0.017439	0	0	0	0	0	0
IPI00604055	33 kDa proteinproteasome (prosome, macropain) 26S subunit, non-ATPase, 14			Q5ZJ35	1	33.497	300	0.006423	337850	133070	116820	0	0	0
IPI00604247	Putative uncharacterized proteinisocitrate dehydrogenase 3, beta subunit			Q5ZKN9	2	42.331	385	3.6457e-05	264250	111350	103660	0	0	0
IPI00651165	Tubulin beta-5 chain			P09653	10	49.971	446	1.3501e-148	216890	74815	69846	0	0	0
IPI00651381	Putative uncharacterized proteinretinoblastoma binding protein 5			Q5ZLX3	1	59.187	539	0.008604	108080	44175	33051	0	0	0
IPI00679675	88 kDa proteinprotein tyrosine phosphatase, non-receptor type 22 (lymphoid)				1	88.389	798	0.0079135	0	0	0	5004600	1238300	868800
IPI00680167	similar to HBV pX associated protein-8				1	29.434	259	0.0016914	0	0	0	83459	29077	30254
IPI00680792	similar to SEL1L				1	88.375	791	0.014741	556340	46364	26366	331400	56220	2667.1
IPI00682655	similar to adenylosuccinate synthetase:ISOTYPE=muscle				1	54.197	483	1.516e-08	155290	68190	37212	0	0	0
IPI00682714	similar to L-3-hydroxyacyl-Coenzyme A dehydrogenase, short chain				1	34.421	315	0.10665	101030	34277	37104	0	0	0
IPI00683666	similar to Clathrin, heavy polypeptide			B1P6A8	20	191.01	1672	1.8893e-112	104780	43567	42274	0	0	0
IPI00810975	similar to Methionine-tRNA synthetase, partial				1	14.952	131	0.0017319	322060	108490	126890	0	0	0
IPI00811703	similar to polymeric immunoglobulin receptor				1	39.786	355	0.0058696	0	0	0	2756200	1132700	1231000
IPI00812421	similar to HNRPC protein, partial				1	7.6927	72	8.3324e-05	304120	99574	103010	0	0	0
IPI00812698	66 kDa proteinglutaminyl-tRNA synthetase				8	66.183	593	5.0773e-41	143410	62627	51050	0	0	0
IPI00813323	hypothetical protein, partial				1	4.1586	40	0.00016663	73539	19839	25062	0	0	0
IPI00813541	hypothetical protein, partialactinin, alpha 4				9	49.574	446	1.6476e-101	347330	122800	119980	0	0	0
IPI00814313	similar to Keratin 5				4	72.112	693	1.1075e-26	0	0	0	10465000	10330000	29483
IPI00818270	26 kDa protein14-3-3 protein gamma				9	25.965	228	8.4752e-70	342340	119570	106000	0	0	0
IPI00820134	Proteinadaptor-related protein complex 1, beta 1 subunit				5	101.32	922	2.5382e-18	329560	117230	101150	0	0	0
IPI00902413	55 kDa proteinamyloid precursor protein homolog HSD-2				13	55.002	499	5.3551e-76	678850	309210	177520	0	0	0

## Sheet: Proteins
id	Peptide IDs	Oxidation (M) Site IDs	Oxidation (M) Site Positions	Protein IDs	Majority Protein IDs	Peptide Counts (all)	Peptide Counts (razor+unique)	Peptide Counts (unique)	Protein Names	Gene Names	Protein Descriptions	Uniprot	Sequence Motifs	Proteins	Peptides	Razor Peptides	Unique Peptides	Peptides Negative	Peptides Positive	Razor Peptides Negative	Razor Peptides Positive	Unique Peptides Negative	Unique Peptides Positive	Sequence Coverage [%]	Unique + Razor Sequence Coverage [%]	Unique Sequence Coverage [%]	Mol. Weight [kDa]	Sequence Length	Slice Average	Slice 1	Slice 2	Slice 3	Slice 4	Slice 5	Experiment Negative	Experiment Positive	PEP	Ratio M/L	Ratio M/L Normalized	Ratio M/L Variability [%]	Ratio M/L Count	Ratio M/L Sequence Correlation	Ratio M/L Slice Correlation	Ratio H/L	Ratio H/L Normalized	Ratio H/L Variability [%]	Ratio H/L Count	Ratio H/L Sequence Correlation	Ratio H/L Slice Correlation
0	244;702;722;787;1405;1441;1532;1727;2144;2152;2751;3591;4362;4738;5134;5729;5730;6243;6477;7402;7979;8787	0;1;2;3;4	302;313;377;398;413	CON__ENSEMBL:ENSBTAP00000016242;IPI00594043;IPI00820762;IPI00819586;IPI00822827;IPI00819072;IPI00592666	CON__ENSEMBL:ENSBTAP00000016242;IPI00594043	22;12;8;6;5;4;2	22;12;8;6;5;4;2	0;0;0;0;0;0;0			>ENSEMBL:ENSBTAP00000016242 (Bos taurus) similar to alpha-tubulin I isoform 1;Tubulin alpha-5 chain	P09644		7	22	22	0	22	14	22	14	0	0	67.2	67.2	0	50.179	451	3.52	1	6	34	57	1	78	21	0	0.79396	1.0613	31.068	97	0.78836	0.027127	0.85917	1.0868	30.679	97	0.13761	0.26765
1	3642;3643;3843;4617;4618;5126;6989;7809	5	94	CON__P00761;IPI00582122;IPI00604334;CON__P07477	CON__P00761	8;1;1;1	8;1;1;1	8;1;1;1			>P00761 SWISS-PROT:P00761|TRYP_PIG Trypsin - Sus scrofa (Pig).	P00761		4	8	8	8	7	8	7	8	7	8	27.7	27.7	27.7	24.409	231	2.87	315	318	287	172	297	792	597	0	0.12103	0.17337	147.01	586	0.20703	0.49669	0.078086	0.097816	176.82	555	0.08288	0.75638
2	4826;4894			CON__Q3SX09;CON__P02070	CON__Q3SX09;CON__P02070	2;2	2;2	2;2			>Q3SX09 TREMBL:Q3SX09 (Bos taurus) similar to HBG protein;>P02070 SWISS-PROT:P02070 (Bos taurus) Hemoglobin subunit beta	Q3SX09;P02070		2	2	2	2	2	1	2	1	2	1	10.9	10.9	10.9	22.06	201	3.14	2	1	1		3	3	4	7.6007e-08	0.10261	0.13021	82.249	3	1	0.57335	0.065002	0.086118	51.336	2	1	1
3	129;130;405;567;634;819;907;2028;2939;2951;3740;3885;4346;4414;4540;4797;5518;5662;6299;6653;7441;7592;8101;8389;8590	6;7;8;9;10;11	119;237;257;272;376;391	CON__P02533;CON__Q6IFX2;CON__Q9QWL7;CON__Q04695;IPI00597243;CON__Q61782;IPI00592753;IPI00822312	CON__P02533	25;11;10;9;5;4;3;2	22;10;8;7;4;4;2;2	12;4;4;4;0;2;1;1	Cytokeratin-14;Keratin, type I cytoskeletal 14;Keratin-14	KRT14	>P02533 SWISS-PROT:P02533 Tax_Id=9606 Gene_Symbol=KRT14 Keratin, type I cytoskeletal 14	P02533		8	25	22	12	25	17	22	14	12	6	61.2	56.4	35.6	51.621	472	3.34	11	19	17	41	18	70	36	1.3504e-244	0.11165	0.15184	98.16	100	0.21082	0.27568	0.091885	0.11879	91.911	91	0.17109	0.3448
4	145;155;330;605;1381;2296;2866;2946;2957;3871;4200;4387;4526;4798;5079;5716;5718;5719;5731;6132;6230;6272;6645;6646;6705;7172;8560;8613;8614;8622	12;13	242;279	CON__P02538;CON__O95678;CON__Q8VED5;IPI00581466	CON__P02538	30;10;7;5	21;4;2;2	2;0;0;0	Cytokeratin-6A;Cytokeratin-6D;Keratin, type II cytoskeletal 6A;Keratin-6A;Type-II keratin Kb6	K6A;KRT6A;KRT6D	>P02538 SWISS-PROT:P02538 Tax_Id=9606 Gene_Symbol=KRT6A Keratin, type II cytoskeletal 6A	P02538		4	30	21	2	30	24	21	15	2	2	46.1	37.1	3.5	60.044	564	2.95	9	23	28	28	4	69	23	2.5608e-220	0.10042	0.13494	85.114	87	0.56557	0.20437	0.091543	0.12018	86.248	86	0.41597	0.8415
5	2204;3287;8757			CON__P02662	CON__P02662	3	3	3			>P02662 SWISS-PROT:P02662 Alpha-S1-casein - Bos taurus (Bovine).	P02662		1	3	3	3	3	3	3	3	3	3	18.6	18.6	18.6	22.975	199	3.05	3	5	4	4	4	9	11	7.6102e-34	0.10384	0.14429	61.872	18	1	0.16158	0.071704	0.089951	82.969	18	1	0.77793
6	462			CON__P02663	CON__P02663	1	1	1			>P02663 SWISS-PROT:P02663 Alpha-S2-casein [Contains: Casocidin-1 - Bos taurus (Bovine).	P02663		1	1	1	1	1	1	1	1	1	1	5.3	5.3	5.3	24.348	207	5					2	1	1	0.0001334	0.31858	0.42014	69.811	2	1	1	0.1704	0.22467	8.4389	2	1	1
7	1245			CON__P02666	CON__P02666	1	1	1			>P02666 SWISS-PROT:P02666 Beta-casein - Bos taurus (Bovine).	P02666		1	1	1	1	0	1	0	1	0	1	9.1	9.1	9.1	23.583	209	5					1		1	2.1638e-09				0	1	1				0	1	1
8	7541			CON__P02754	CON__P02754	1	1	1			>P02754 SWISS-PROT:P02754 Beta-lactoglobulin - Bos taurus (Bovine).	P02754		1	1	1	1	1	1	1	1	1	1	6.8	6.8	6.8	18.281	162	2.56	3	2	2		2	4	5	2.3157e-22	0.14619	0.21822	119.97	9	1	0.63114	0.14213	0.16663	72.083	9	1	0.62891
9	37;811;2391;3280;4323;4756;5256;5598;6433;6481;7232;8013;8701;8782			CON__P02768-1	CON__P02768-1	14	11	11	Serum albumin	ALB;GIG20;GIG42;PRO0903;PRO1708;PRO2044;PRO2619;PRO2675;UNQ696/PRO1341	>P02768-1 SWISS-PROT:P02768-1 Tax_Id=9606 Gene_Symbol=ALB Isoform 1 of Serum albumin precursor	P02768-1;P02768		1	14	11	11	7	14	4	11	4	11	27.1	22	22	69.366	609	3.35		2	11	10		4	19	1.0116e-96	0.1025	0.14111	105.36	18	0.82902	0.569	0.097326	0.11413	91.127	16	0.9484	0.52485
10	177;656;808;811;812;911;966;1188;1525;2023;2086;2274;2854;3248;3281;4273;4323;4441;4595;4622;4755;4763;5254;5485;5599;5600;6268;6316;6434;6436;6482;6747;6841;7233;7692;8700;8782;8800	14;15;16	111;469;571	CON__P02769	CON__P02769	38	38	35			>P02769 SWISS-PROT:P02769 (Bos taurus) Bovine serum albumin precursor	P02769		1	38	38	35	32	37	32	37	29	34	68	68	62.9	69.293	607	3.06	2	23	69	35		42	87	0	0.091957	0.13035	90.153	112	0.25069	0.17377	0.072542	0.092136	116.91	106	0.24077	0.07107
11	145;155;605;661;1381;2296;2946;2957;3871;4200;4387;4526;4798;5079;5716;5718;5719;5731;5790;6132;6230;6272;6645;6646;6704;7172;8560;8613;8614;8622	12	279	CON__P04259	CON__P04259	30	3	1	Cytokeratin-6B;Keratin, type II cytoskeletal 6B;Keratin-6B;Type-II keratin Kb10	K6B;KRT6B;KRTL1	>P04259 SWISS-PROT:P04259 Tax_Id=9606 Gene_Symbol=KRT6B Keratin, type II cytoskeletal 6B	P04259		1	30	3	1	30	22	3	0	1	0	46.1	6.6	3	59.998	564	2	2	1	2			5		1.3798e-214	0.1088	0.16038	46.489	4	0.31059	0.084981	0.17458	0.22994	54.287	4	0.4437	0.25039
12	154;1384;1450;2297;2426;2699;2956;3496;4066;4265;4385;4920;5080;5081;5512;5718;5719;5791;6213;6649;6650;6707;6804;6819;6851;6880;7378;7468;7510;7511;7856;8519;8613;8614;8620	17;18;19;20;21	259;262;296;469;493	CON__P04264;CON__Q6IFZ6;IPI00579755	CON__P04264	35;5;3	35;5;3	20;0;0	67 kDa cytokeratin;Cytokeratin-1;Hair alpha protein;Keratin, type II cytoskeletal 1;Keratin-1;Type-II keratin Kb1	KRT1;KRTA	>P04264 SWISS-PROT:P04264 Tax_Id=9606 Gene_Symbol=KRT1 Keratin, type II cytoskeletal 1	P04264		3	35	35	20	35	35	35	35	20	20	50.3	50.3	36.8	66.017	644	2.82	85	91	95	78	56	209	196	0	0.018683	0.024781	140.72	365	0.1035	0.83357	0.018825	0.022795	150.03	355	0.51642	0.20103
13	405;566;634;908;1313;2027;2042;2935;2951;3602;3885;4220;4346;4414;4540;4796;5661;7254;7255;7440;7592;8101;8170;8389	10;22;23;24;25;26	121;239;259;274;296;353	CON__P08779;CON__Q3ZAW8;CON__Q9Z2K1	CON__P08779	24;9;9	14;4;4	13;4;4	Cytokeratin-16;Keratin, type I cytoskeletal 16;Keratin-16	KRT16;KRT16A	>P08779 SWISS-PROT:P08779 Tax_Id=9606 Gene_Symbol=KRT16 Keratin, type I cytoskeletal 16	P08779		3	24	14	13	24	14	14	4	13	4	56.2	36.8	36.8	51.267	473	3.36	3	4	4	22		29	4	5.5717e-218	0.097657	0.15384	83.99	28	0.019566	0.042605	0.10615	0.14067	103.6	27	0.28242	0.084476
14	363;2525;3984;5160;6528;7998;8041;8281;8412	27;28;29;30	128;131;326;329	CON__P10096	CON__P10096	9	1	1			>P10096 SWISS-PROT:P10096 (Bos taurus) Glyceraldehyde-3-phosphate dehydrogenase	P10096		1	9	1	1	9	4	1	0	1	0	30.6	2.4	2.4	35.868	333	2.67	1		1	1		3		6.1843e-82	0.82807	1.0504	8.1607	2	0.63682	1	0.76563	0.98159	2.5995	2	0.05884	1
15	3324;6139;6295			CON__P12763	CON__P12763	3	3	3			>P12763 SWISS-PROT:P12763 (Bos taurus) Alpha-2-HS-glycoprotein precursor	P12763		1	3	3	3	3	0	3	0	3	0	10.6	10.6	10.6	38.418	359	3.2		1	2	2		5		5.8156e-07	0.091139	0.14949	109.31	5	1	0.16132	0.38844	0.52537	83.856	5	1	0.45362
16	131;208;407;902;1863;2965;2973;3661;3852;4346;4414;4539;4771;5659;5660;5843;5939;5942;6307;6314;6315;6529;6654;6655;6708;6845;6986;6987;7394;8102;8389;8592;8630	10;31;32;33;34	150;271;291;306;321	CON__P13645;CON__P02535-1;IPI00599012;CON__Q7Z3Y8;CON__Q7Z3Y7;IPI00578649;CON__Q2M2I5;IPI00587107;CON__Q148H6;CON__Q7Z3Z0;CON__P05784;IPI00812810;IPI00594960;REV__IPI00822601;REV__IPI00583716;CON__Q99456;CON__REFSEQ:XP_986630;CON__O76014;CON__Q7Z3Y9;CON__O76013;CON__O76015;CON__Q497I4;CON__A2AB72;CON__Q14532;IPI00575495;CON__Q92764;CON__A2A5Y0;CON__Q15323;CON__Q9UE12;CON__Q14525	CON__P13645	33;11;5;5;4;3;3;3;3;2;2;1;1;1;1;1;1;1;1;1;1;1;1;1;1;1;1;1;1;1	33;11;5;5;4;3;3;3;3;2;2;1;1;1;1;1;1;1;1;1;1;1;1;1;1;1;1;1;1;1	25;5;2;1;1;0;0;0;1;1;0;0;0;0;0;0;0;0;0;0;0;0;0;0;0;0;0;0;0;0	Cytokeratin-10;Keratin, type I cytoskeletal 10;Keratin-10	KPP;KRT10	>P13645 SWISS-PROT:P13645 Tax_Id=9606 Gene_Symbol=KRT10 Keratin, type I cytoskeletal 10	P13645	Ken box	30	33	33	25	33	31	33	31	25	24	60.9	60.9	53.8	59.51	593	2.91	68	84	100	81	53	211	175	0	0.037336	0.052594	126.13	372	0.80883	0.79602	0.027778	0.034301	131.73	368	0.42383	0.024109
17	185;604;1381;2092;2296;2946;3131;3872;4200;4369;4387;4798;5718;5719;5731;5789;6133;6230;6272;7261;7636;7834;8346;8560;8613;8614;8621	12;35;36;37;38;39	247;274;284;297;389;457	CON__P13647;IPI00822243;IPI00584075;IPI00582298;CON__P05787;CON__P07744;CON__H-INV:HIT000016045;IPI00577384;CON__Q9H552;CON__H-INV:HIT000292931;IPI00581314;CON__Q8N1N4-2;CON__Q7RTT2;IPI00812956;CON__Q6ISB0;CON__Q9NSB2;IPI00588495;CON__Q6IME9;CON__Q14CN4-1;CON__P78386;CON__Q14533;CON__P78385;CON__Q6NT21;CON__O43790;CON__Q61726;IPI00684797;CON__P08729;CON__Q3KNV1;IPI00580527;CON__Q9DCV7	CON__P13647	27;6;6;6;5;4;4;3;3;3;2;2;2;1;1;1;1;1;1;1;1;1;1;1;1;1;1;1;1;1	13;1;1;1;0;0;0;0;0;0;0;0;0;0;0;0;0;0;0;0;0;0;0;0;0;0;0;0;0;0	4;0;0;0;0;0;0;0;0;0;0;0;0;0;0;0;0;0;0;0;0;0;0;0;0;0;0;0;0;0	58 kDa cytokeratin;Cytokeratin-5;Keratin, type II cytoskeletal 5;Keratin-5;Type-II keratin Kb5	KRT5	>P13647 SWISS-PROT:P13647 Tax_Id=9606 Gene_Symbol=KRT5 Keratin, type II cytoskeletal 5	P13647		30	27	13	4	27	23	13	10	4	3	40.3	23.4	7.5	62.378	590	3.18	6	14	21	25	7	43	30	2.3014e-209	0.1269	0.1877	87.485	68	0.75888	0.41532	0.13891	0.182	114.38	67	0.75383	0.082619
18	605;8300			CON__P19013	CON__P19013	2	1	1	Cytokeratin-4;Keratin, type II cytoskeletal 4;Keratin-4;Type-II keratin Kb4	CYK4;KRT4	>P19013 SWISS-PROT:P19013 Tax_Id=9606 Gene_Symbol=KRT4 keratin 4	P19013		1	2	1	1	2	1	1	0	1	0	3	1.5	1.5	63.91	594	3.5			1	1		2		3.4411e-07	0.11644	0.19154	0.59317	2	1	1	0.11003	0.14739	0.99353	2	1	1
19	998;5208;8108			CON__P34955	CON__P34955	3	3	3			>P34955 SWISS-PROT:P34955 (Bos taurus) Alpha-1-antiproteinase precursor	P34955		1	3	3	3	3	0	3	0	3	0	9.1	9.1	9.1	46.103	416	3			3			3		2.6687e-19	0.17017	0.27454	81.042	2	1	1	0.12972	0.17118	59.831	2	1	1
20	1103;1303;1608;1717;2185;2429;2701;2721;2722;2889;3188;3662;3818;3819;4059;4127;4414;5524;5664;5957;6154;6169;6190;6344;6605;6710;7070;7465;8289;8589	40;41;42;43;44;45;46;47	157;234;245;269;276;286;296;411	CON__P35527	CON__P35527	30	29	29	Cytokeratin-9;Keratin, type I cytoskeletal 9;Keratin-9	KRT9	>P35527 SWISS-PROT:P35527 Tax_Id=9606 Gene_Symbol=KRT9 Keratin, type I cytoskeletal 9	P35527		1	30	29	29	30	27	29	26	29	26	64.8	63.7	63.7	62.129	623	2.76	57	75	78	53	32	169	126	0	0.04569	0.06399	110.38	277	0.0021583	0.34587	0.039609	0.050576	117.42	264	0.012876	0.91058
21	605;1387;1451;2217;2297;2684;2720;2724;2725;2976;3176;3496;4200;4331;4387;4798;4921;5034;5731;5940;6024;6025;6792;6807;7078;7171;7624;7855;7895;8196;8518;8613;8614;8623;8746	48;49;50;51;52	222;263;300;343;473	CON__P35908;CON__Q7Z794;CON__Q6NXH9;CON__Q32MB2;IPI00578447;CON__Q7RTS7;CON__REFSEQ:XP_932229;CON__Q9R0H5	CON__P35908	35;4;3;2;2;2;2;1	31;1;2;2;2;2;2;0	22;0;0;0;0;0;0;0	Cytokeratin-2e;Epithelial keratin-2e;Keratin, type II cytoskeletal 2 epidermal;Keratin-2 epidermis;Keratin-2e;Type-II keratin Kb2	KRT2;KRT2A;KRT2E	>P35908 SWISS-PROT:P35908 Tax_Id=9606 Gene_Symbol=KRT2 Keratin, type II cytoskeletal 2 epidermal	P35908	Ken box	8	35	31	22	35	31	31	27	22	18	68.2	65.1	52.9	65.865	645	2.55	44	56	59	33	10	107	95	0	0.060984	0.084558	109.68	188	0.96115	0.41165	0.048687	0.060913	108.6	182	0.62327	0.54588
22	261;719;720;816;855;956;1220;1235;1350;1747;3090;3288;3605;3606;3999;4060;4342;4442;5528;6168;6421;7147;7644;7793;8819;8875	53;54;55;56;57;58;59;60;61;62;63;64;65;66	16;44;47;82;119;123;132;153;190;227;269;283;305;325	CON__P60712;IPI00655503;IPI00572084;IPI00820892;IPI00594778;IPI00884841;IPI00822131;IPI00811966;IPI00883255;IPI00657626;IPI00582205	CON__P60712;IPI00655503;IPI00572084;IPI00820892	26;26;24;24;8;7;7;5;3;3;2	1;1;0;0;0;0;0;0;0;0;0	1;1;0;0;0;0;0;0;0;0;0			>P60712 SWISS-PROT:P60712 (Bos taurus) Actin, cytoplasmic 1;Actin, cytoplasmic 1;Actin, cytoplasmic type 5;42 kDa protein	P60712;P60706;Q5ZLX9;P53478		11	26	1	1	26	23	1	1	1	1	90.4	4.5	4.5	41.736	375	4.6				2	3	3	2	0	0.56091	0.88624	59.166	5	0.65019	0.16051	0.91754	1.1172	8.3679	5	0.40663	0.55137
23	1569;2910			CON__Q0IIK2;CON__Q29443	CON__Q0IIK2;CON__Q29443	2;2	2;2	2;2			>Q0IIK2 TREMBL:Q0IIK2 (Bos taurus) Transferrin;>Q29443 SWISS-PROT:Q29443 Serotransferrin - Bos taurus (Bovine).	Q0IIK2;Q29443		2	2	2	2	2	0	2	0	2	0	3.7	3.7	3.7	77.738	704	2.67		1	2			3		1.3843e-05	0.18662	0.25386	34.914	3	1	0.094451	0.24807	0.33239	63.786	2	1	1
24	1548;3833;4212;4333;4415;5235;5387;6446	67;68	141;146	CON__Q3SX28	CON__Q3SX28	8	3	2			>Q3SX28 TREMBL:Q3SX28;Q5KR48 (Bos taurus) Tropomyosin 2	Q3SX28;Q5KR48		1	8	3	2	8	7	3	3	2	2	19	7	3.9	33.012	284	4.91				1	10	8	3	5.3513e-40	0.43319	0.63557	47.979	8	0.08288	1	0.83439	1.1461	21.994	8	0.16003	1
25	2420;7009;7136			CON__Q5D862	CON__Q5D862	3	3	3	Filaggrin-2;Intermediate filament-associated and psoriasis-susceptibility protein	FLG2;IFPS	>Q5D862 SWISS-PROT:Q5D862 Tax_Id=9606 Gene_Symbol=FLG2 Filaggrin-2	Q5D862	F box bTrCP	1	3	3	3	2	1	2	1	2	1	3.5	3.5	3.5	248.07	2391	2.5	1	2			1	3	1	1.5537e-08	0.28355	0.35381	21.937	3	1	0.31592	0.15612	0.2049	16.046	3	1	0.26153
26	2921;3185;6309			CON__Q86YZ3	CON__Q86YZ3	3	3	3	Hornerin	HRNR;S100A18	>Q86YZ3 SWISS-PROT:Q86YZ3 Tax_Id=9606 Gene_Symbol=HRNR Hornerin	Q86YZ3		1	3	3	3	2	3	2	3	2	3	6.2	6.2	6.2	282.39	2850	1.85	6	5	1		1	4	9	5.2394e-14	0.13441	0.17448	113.61	12	1	0.62635	0.022442	0.02844	152.22	10	1	0.75356
27	155;2296;4200;4387;4798;5792;6819;8613;8614;8622	69	229	CON__Q8BGZ7	CON__Q8BGZ7	10	1	1	Cytokeratin-75;Keratin, type II cytoskeletal 75;Keratin-6 hair follicle;Keratin-75;Type II keratin-K6hf;Type-II keratin Kb18;Cytokeratin KRT2-6HF	Kb18;Krt75;Krt2-6hf;Krtcap1	>Q8BGZ7 TREMBL:Q8BGZ7;Q99MH7 Tax_Id=10090 Gene_Symbol=Krt75 10 days neonate skin cDNA, RIKEN full-length enriched library, clone:4732475I03 product:CYTOKERATIN homolog	Q8BGZ7;Q99MH7		1	10	1	1	10	9	1	0	1	0	13.9	1.8	1.8	59.74	552	1.5	1	1				2		1.7306e-142	0.29693	0.47764	34.855	2	0.44584	1	0.24255	0.31857	26.055	2	0.72606	1
28	5557;7067;8607			CON__Streptavidin	CON__Streptavidin	3	3	3			>Streptavidin (S.avidinii)			1	3	3	3	3	2	3	2	3	2	31.9	31.9	31.9	16.622	160	4.5			1	2	5	4	4	2.3682e-39	0.16555	0.16161	124.05	7	1	0.060043	0.073105	0.098288	160.64	7	1	0.93692
29	895;944;1329;2800;3390;4306;4514;4585;5112;6150;6201;6567;6992;7568;7690;7912;8298;8458;8648	70	47	IPI00570607	IPI00570607	19	1	1			Hypoxia up-regulated protein 1	Q5ZLK7		1	19	1	1	19	0	1	0	1	0	23	1.4	1.4	112.32	1002	2		1				1		4.3169e-157				1	0.60132	1				1	0.83056	1
30	1062;3458;6300			IPI00823050;IPI00570638	IPI00823050;IPI00570638	3;3	3;3	3;3			107 kDa protein;similar to Ubiquitin associated protein 2-like, partial		Ken box	2	3	3	3	3	3	3	3	3	3	3.4	3.4	3.4	106.67	1016	2		7				4	3	1.7285e-16	0.84489	1.1291	11.939	7	1	1	0.86275	1.1208	22.822	7	1	1
31	422;4499;7108;8651			IPI00570686	IPI00570686	4	4	4			similar to ATP synthase subunit B			1	4	4	4	4	0	4	0	4	0	15.8	15.8	15.8	31.64	284	5					4	4		3.3239e-11	0.74723	1.1972	22.27	4	1	1	0.78814	0.98603	16.772	4	1	1
32	2173;4423			IPI00821723;IPI00570692;IPI00575762	IPI00821723;IPI00570692;IPI00575762	2;2;2	2;2;2	2;2;2			118 kDa protein;similar to nuclear transplantation upregulated protein 1;117 kDa protein			3	2	2	2	2	0	2	0	2	0	2.3	2.3	2.3	117.99	1038	2		3				3		0.0018146	1.0161	1.48	31.302	2	1	1	0.65345	0.87688	10.241	2	1	1
33	1128;1576;1581;1630;1823;1888;1979;2036;2108;2395;2824;3064;4006;4071;4341;4666;4716;4736;5106;5785;6028;6738;6744;6781;7241;7242;7291;7292;7702;7719;7943;8082;8769;8796	71;72;73;74	143;335;540;727	IPI00570770;IPI00582997	IPI00570770	34;2	34;2	33;2			Endoplasmin	P08110;B5AAV6;Q90WA6		2	34	34	33	34	6	34	6	33	5	44.2	44.2	42.6	91.554	795	2.18		46	10			49	7	1.4551e-285	0.69603	1.0245	25.354	55	0.30383	0.04384	0.80802	1.0377	21.795	55	0.39557	0.00025476
34	2637;4101;5461;5481;5564	75	1366	IPI00570849	IPI00570849	5	5	5			similar to KIAA0209			1	5	5	5	5	0	5	0	5	0	2.7	2.7	2.7	219.62	1893	1	5					5		6.1917e-07	0.68918	1.1066	25.454	4	1	1	0.7508	0.98966	10.188	4	1	1
35	874;1125;1678;1983;3378;4877;5137;5228;5679;6003;6062;6531;6980;7056;7137;7142;7187;7439;7698;8384;8393;8880			IPI00570950	IPI00570950	22	1	1			79 kDa protein			1	22	1	1	5	22	0	1	0	1	33.2	1.1	1.1	78.662	716	2.5		1	1				2	1.7557e-105	1.0182	1.1095	4.1974	2	0.24627	1	0.89657	1.1167	5.5486	2	0.094545	1
36	3465	76	329	IPI00570955	IPI00570955	1	1	1			hypothetical protein			1	1	1	1	1	0	1	0	1	0	1.4	1.4	1.4	62.284	562	3.5		1			1	2		0.078395				1	1	1				1	1	1
37	844;2832;3148;3625;5260;5824;7844;7990;8556;8675			IPI00570964;IPI00914468	IPI00570964	10;4	10;4	10;4			6-phosphogluconate dehydrogenase, decarboxylating	Q5ZIZ0		2	10	10	10	10	0	10	0	10	0	29.8	29.8	29.8	53.292	483	4				10		10		8.2295e-86	0.65481	0.98928	10.564	10	0.011143	1	0.89289	1.1411	16.166	10	0.90736	1
38	471;1088;2405;2573;3168;3584;3593			IPI00570965;IPI00820938	IPI00570965;IPI00820938	7;7	7;7	7;7			46 kDa protein;Putative uncharacterized protein	Q5ZKX2		2	7	7	7	7	0	7	0	7	0	20.6	20.6	20.6	45.797	403	4				7		7		2.4234e-23	0.63716	1.0343	16.76	7	0.53451	1	0.78298	1.0487	13.495	7	0.87905	1
39	6039;6909;7519			IPI00570976;IPI00822138;IPI00822867	IPI00570976;IPI00822138;IPI00822867	3;3;3	3;3;3	3;3;3			Exportin-7;123 kDa protein;Protein	Q5ZLT0		3	3	3	3	3	0	3	0	3	0	2.8	2.8	2.8	124.24	1092	2		4				4		2.0948e-16	0.57835	0.87623	3.8835	3	1	1	0.63057	0.86872	12.334	3	1	1
40	1292;2711;7435;7661			IPI00570985	IPI00570985	4	4	4			similar to transcriptional regulator protein HCNGP			1	4	4	4	0	4	0	4	0	4	15.8	15.8	15.8	34.086	311	5					4		4	2.7504e-32	0.69342	0.62359	8.4207	4	1	1	0.83677	1.0491	14.162	4	1	1
41	3159			IPI00570986	IPI00570986	1	1	1			hypothetical protein			1	1	1	1	1	0	1	0	1	0	4	4	4	37.995	326	4				1		1		0.0017476				1	1	1				1	1	1
42	1463;3047;4820;5817;6442;7071;7346;7691	77;78	89;358	IPI00571040	IPI00571040	8	8	8			Putative uncharacterized protein	Q5ZMA9	F box bTrCP	1	8	8	8	8	0	8	0	8	0	21	21	21	58.015	528	3.15			11	2		13		2.7953e-113	0.70373	0.97462	10.197	12	0.61034	0.48932	0.7281	0.98063	7.8596	12	0.06938	0.88566
43	360;2647;4186			IPI00571049	IPI00571049	3	3	3			similar to Translocase of inner mitochondrial membrane 44 homolog			1	3	3	3	3	0	3	0	3	0	6.7	6.7	6.7	51.264	451	4				3		3		0.0063326	0.43638	0.71694	33.931	3	1	1	0.6836	0.86615	9.826	3	1	1
44	652;4553;5920;6996;8438;8685			IPI00571088	IPI00571088	6	6	6			Replication protein A 70 kDa DNA-binding subunit	Q5ZJJ2	Ken box	1	6	6	6	6	0	6	0	6	0	12.9	12.9	12.9	68	614	3			6			6		2.7614e-12	0.61404	0.99431	9.877	6	0.87174	1	0.67313	0.89095	19.053	6	0.87174	1
45	579;5816;8294;8752			IPI00571140	IPI00571140	4	4	4			Protein transport protein Sec31A	Q5F3X8		1	4	4	4	4	0	4	0	4	0	4.1	4.1	4.1	133.47	1227	2		5				5		1.1684e-07	0.89347	1.3067	38.633	4	1	1	0.75872	1.0379	16.178	4	1	1
46	669;6127;8422			IPI00571165	IPI00571165	3	3	3			similar to acyl-CoA hydrolase			1	3	3	3	3	0	3	0	3	0	10.2	10.2	10.2	36.014	324	3.2	1		1	3		5		6.1784e-09	0.63509	1.0372	9.673	2	1	1	0.69462	0.91184	10.68	2	1	1
47	76;2726;2773;2876;3337;3537;3579;8335;8857			IPI00571238	IPI00571238	9	9	9			Putative uncharacterized protein	Q5ZMS5		1	9	9	9	5	5	5	5	5	5	20.8	20.8	20.8	65.785	606	3.45			6	5		6	5	2.2407e-46	0.56717	0.87994	49.133	11	0.26459	0.082258	1.0623	1.3287	29.303	11	0.83121	0.1995
48	3596;3684;4601;5204;7429;7730;8356			IPI00571239;IPI00820164	IPI00571239;IPI00820164	7;4	7;4	7;4			Transaldolase;22 kDa protein	Q5ZKN8		2	7	7	7	7	0	7	0	7	0	19.6	19.6	19.6	37.611	337	4.11				8	1	9		2.1153e-17	0.7394	1.0248	20.803	9	0.13892	0.0014411	0.75138	0.99096	18.526	9	0.53451	0.43925
49	3073;6496;8673			IPI00571265	IPI00571265	3	3	3			Transformer-2 beta	Q9DDU8		1	3	3	3	0	3	0	3	0	3	13.5	13.5	13.5	33.798	289	5					4		4	1.7007e-51	0.95508	0.91176	10.468	4	1	1	0.96152	1.2561	12.051	4	1	1
50	367;433;1338;1881;2300;3700;4593;4791;6763;7022;7950;8280;8442			IPI00571269;IPI00596855	IPI00571269	13;2	13;2	13;2			Putative uncharacterized protein	Q5F402		2	13	13	13	13	0	13	0	13	0	19.5	19.5	19.5	97.601	874	2		13				13		3.3375e-49	0.71984	1.0822	13.144	13	0.62861	1	0.74413	1.0019	35.543	13	0.70739	1
51	69;606;1535;4351;5535;6565;6723;7672;8419	79	408	IPI00571288	IPI00571288	9	9	9			similar to ubiquinol--cytochrome c reductase	D0VX31		1	9	9	9	9	0	9	0	9	0	28.2	28.2	28.2	53.99	489	3.89			1	8		9		7.051e-40	0.66766	0.96022	12.373	9	0.83121	0.38395	0.72443	0.96124	16.709	9	1	0.90725
52	603;1214;2347;3558;3813;3977;4641;4846;6335;8164;8184;8488	80;81	101;120	IPI00571345;IPI00837490	IPI00571345;IPI00837490	12;10	12;10	12;10			Prohibitin-2;25 kDa protein	Q5ZMN3		2	12	12	12	12	0	12	0	12	0	48.5	48.5	48.5	33.336	301	4.93				1	14	15		2.8365e-141	0.61781	0.8176	67.657	13	0.28469	0.35176	0.75986	0.99392	69.082	13	0.1509	0.60424
53	7466			IPI00571358	IPI00571358	1	1	1			similar to LOC495253 protein			1	1	1	1	1	0	1	0	1	0	10.2	10.2	10.2	14.074	128	5					1	1		8.3361e-29				1	1	1				1	1	1
54	3096;4648;5864;5967;7899			IPI00571386	IPI00571386	5	5	5			50 kDa protein			1	5	5	5	5	0	5	0	5	0	15.5	15.5	15.5	49.719	451	3.83			1	5		6		5.3832e-52	0.77007	1.1334	14.184	6	0.6826	0.94484	0.83997	1.124	12.976	6	0.3496	0.43477
55	2075;3718;4251;4777;4899;5919;6742;6764;7011			IPI00571423	IPI00571423	9	9	9			Putative uncharacterized protein	Q5F422		1	9	9	9	9	0	9	0	9	0	27.6	27.6	27.6	42.163	369	4				11		11		1.7677e-26	0.71642	1.0893	20.039	11	0.48792	1	0.79107	1.0621	12.657	11	0.6059	1
56	1445;1679;3293;3652;4204;5104;8390			IPI00684956;IPI00571435;IPI00602746	IPI00684956;IPI00571435	7;7;1	7;7;1	7;7;1			57 kDa protein;Putative uncharacterized protein	Q5F456	Ken box	3	7	7	7	7	0	7	0	7	0	17.3	17.3	17.3	57.328	532	3.11			8	1		9		5.7844e-17	0.8471	1.2308	8.7634	9	0.58872	0.23641	0.79908	1.0459	5.2758	9	0.87905	0.4006
57	1449;2575;5213;5591;5592;6262;6462;7065;7117;8604	82;83	88;197	IPI00571469;IPI00591422;IPI00813408	IPI00571469;IPI00591422	10;7;1	10;7;1	10;7;1			Isoform 2 of F-actin-capping protein subunit beta isoforms 1 and 2;Isoform 1 of F-actin-capping protein subunit beta isoforms 1 and 2	P14315-2;P14315;P14315-1		3	10	10	10	10	1	10	1	10	1	37.1	37.1	37.1	30.61	272	5					15	13	2	2.2207e-30	0.57765	0.86733	35.363	15	0.32823	1	0.85592	1.0988	13.695	15	0.24428	1
58	5051			IPI00573643;IPI00571478;IPI00820847	IPI00573643;IPI00571478;IPI00820847	1;1;1	1;1;1	1;1;1			hypothetical protein;Ras-related protein Rab-6A;21 kDa protein	Q1KME6		3	1	1	1	1	0	1	0	1	0	10.5	10.5	10.5	23.874	209	5					1	1		0.0013186				1	1	1				1	1	1
59	1288;6896			IPI00571485;IPI00819709	IPI00571485;IPI00819709	2;2	2;2	2;2			Putative uncharacterized protein;Putative uncharacterized protein (Fragment)	Q5ZMC1;Q5ZMA1		2	2	2	2	2	0	2	0	2	0	5.2	5.2	5.2	53.901	479	3			2			2		1.1625e-19	0.54492	0.78451	67.43	2	1	1	0.91183	1.1841	3.2059	2	1	1
60	732;964;5181;6091			IPI00571529;IPI00823253;IPI00679561;IPI00591322	IPI00571529;IPI00823253;IPI00679561;IPI00591322	4;4;2;2	4;4;2;2	2;2;1;1			GTPase cRac1A;22 kDa protein;23 kDa protein;GTPase cRac1B	Q6LC82;O93466		4	4	4	2	4	0	4	0	2	0	25	25	12	21.45	192	5					4	4		4.5973e-50	0.64785	1.0506	15.659	4	1	1	0.78721	1.0072	6.5621	4	1	1
61	256;583;781;1144;1159;1160;1261;1368;1417;1549;1618;1822;1866;1948;2079;2087;2089;2334;2456;2560;2680;2774;2835;3150;3262;3335;3520;3756;3797;3965;4088;4094;4198;4320;4336;4364;4436;4677;4818;5522;5654;5714;5862;6207;6265;6329;6382;6787;7031;7167;7449;7561;7848;8036;8378;8502;8520;8634;8713;8859	84;85;86;87;88;89;90;91;92;93	524;559;561;691;831;965;1209;1213;1243;1472	IPI00571557	IPI00571557	60	2	2			179 kDa protein		Ken box	1	60	2	2	20	59	0	2	0	2	42.4	0.8	0.8	178.72	1586	1.6	2	3					5	0	0.8341	1.1021	13.925	5	0.27558	0.66982	0.8209	0.94975	13.468	5	0.52302	0.060655
62	3483;3913			IPI00571568	IPI00571568	2	2	2			similar to Glucosamine-phosphate N-acetyltransferase 1			1	2	2	2	2	0	2	0	2	0	10	10	10	21.378	190	4.5				1	1	2		0.010401	1.3112	1.9372	115.16	2	1	1	0.77738	1.0305	20.332	2	1	1
63	39;1709;2632;8628			IPI00571593	IPI00571593	4	4	4			similar to thioredoxin-like			1	4	4	4	4	0	4	0	4	0	20.1	20.1	20.1	36.574	328	4				4		4		9.3264e-21	0.6826	1.0792	18.48	4	1	1	0.7001	0.8718	20.661	4	1	1
64	225;257;429;505;599;777;933;1066;1262;1305;1558;1583;1593;1599;1615;1691;1744;1758;1911;1984;2069;2090;2209;2378;2831;2869;2883;2914;2915;3182;3761;3859;3884;4044;4093;4095;4171;4299;4552;4969;5000;5478;5489;5609;5618;5805;5982;5986;5994;6031;6049;6066;6161;6183;6293;6294;6319;6320;6390;6398;6425;6428;6463;6471;6474;6515;6578;6625;6662;6689;6791;6921;6993;6994;7047;7179;7207;7246;7250;7734;7814;8…	94;95;96;97;98;99;100;101;102;103;104;105;106;107;108;109;110	57;236;251;252;256;728;738;746;747;751;764;772;778;813;923;2279;2672	IPI00571700;IPI00583909	IPI00571700	88;3	88;3	64;0			similar to HBxAg transactivated protein 2, partial			2	88	88	64	12	88	12	88	10	64	36	36	26.2	299.94	2725	1.04	159	3		1		12	151	0	0.52796	0.80828	36.499	161	0.99129	0.00027592	0.87089	1.0092	40.423	161	0.1175	0.00014674
65	2269;8894			IPI00571732	IPI00571732	2	2	2			SWAN ribonucleoprotein	Q6XD56		1	2	2	2	2	0	2	0	2	0	2.1	2.1	2.1	93.887	887	2		3				3		0.0037387	0.75461	1.203	1.4082	3	1	1	0.75263	0.98476	14.673	3	1	1
66	328;731;3266;7872			IPI00571756	IPI00571756	4	4	4			similar to MMS19			1	4	4	4	4	0	4	0	4	0	7	7	7	112.57	1017	2		4				4		1.6493e-09	0.55693	0.78897	14.869	4	1	1	0.73601	0.96693	14.279	4	1	1
67	399;1542;2323;2414;3671;3672;4709;7295;7798	111	1359	IPI00571767;IPI00586050	IPI00571767	9;1	9;1	9;1			similar to KIAA0051		F box bTrCP	2	9	9	9	9	0	9	0	9	0	5.2	5.2	5.2	228.63	2023	1	9					9		1.2169e-21	0.64355	1.0279	21.122	9	0.5457	1	0.73605	0.96923	18.08	9	0.70009	1
68	8292			IPI00580869;IPI00571810	IPI00580869;IPI00571810	1;1	1;1	1;1			similar to general transcription factor;similar to general transcription factor			2	1	1	1	1	0	1	0	1	0	9	9	9	23.023	210	5					1	1		0.0038882				1	1	1				1	1	1
69	3413;5078;5728;7517;7905			IPI00571823	IPI00571823	5	5	5			similar to DNA segment, Chr 10, Wayne State University 52, expressed			1	5	5	5	5	0	5	0	5	0	9.9	9.9	9.9	55.242	505	3.17			5	1		6		4.7129e-22	0.63579	1.0293	3.0682	6	0.13282	0.34205	0.76752	1.0142	6.0463	6	0.9494	0.94193
70	735;1425;1843;2077;2099;2416;3154;3164;3705;4089;5771;6045;6241;6906;7323;7443;7934;8473	112;113;114	73;365;445	IPI00820881;IPI00571921;CON__Q3ZBD7	IPI00820881;IPI00571921	18;18;2	18;18;2	18;18;2			63 kDa protein;Glucose-6-phosphate isomerase	Q5ZMU3		3	18	18	18	18	0	18	0	18	0	36.5	36.5	36.5	63.021	562	3.17			30	6		36		6.2423e-175	0.58768	0.93894	32.563	36	0.27976	0.11421	0.71139	0.91972	40.743	36	0.98379	0.59887
71	142;280;513;794;821;989;1050;1121;1480;1483;1899;1977;2345;2434;2760;2885;3427;3599;3807;4501;4823;4916;5075;5257;5326;5779;5914;6046;6459;6966;7299;7689;7713;8189;8263;8612;8681;8732	115;116	578;581	IPI00571950;IPI00598917;IPI00594294	IPI00571950;IPI00598917	38;38;1	38;38;1	38;38;1			125 kDa protein;similar to pNORF1			3	38	38	38	38	1	38	1	38	1	40.2	40.2	40.2	124.64	1128	1.86	8	42	1			50	1	3.3533e-199	0.89174	1.2768	36.481	48	0.65237	0.0049104	0.77537	1.0147	44.199	48	0.45102	0.50697
72	3369;4879			IPI00572097	IPI00572097	2	2	2			similar to TBP-associated factor 172			1	2	2	2	2	0	2	0	2	0	1.2	1.2	1.2	208.43	1865	1	2					2		0.0018918	1.2335	1.9498	58.688	2	1	1	0.74118	0.97632	6.6449	2	1	1
73	1708;3578;3617			IPI00821636;IPI00572149	IPI00821636;IPI00572149	3;3	3;3	3;3			74 kDa protein;73 kDa protein			2	3	3	3	3	0	3	0	3	0	4.5	4.5	4.5	73.643	661	2		3				3		4.2582e-10	0.76629	1.0751	5.0043	3	1	1	0.64673	0.87144	6.7415	3	1	1
74	116;118;295;404;416;419;518;665;834;853;863;982;1011;1116;1135;1181;1183;1189;1559;1598;1622;1795;1810;1877;1878;1919;1925;1937;2157;2494;2542;3123;3137;3311;3754;3962;3979;4077;4096;4185;4189;4214;4261;4485;4513;4524;4557;4751;4900;5030;5056;5072;5293;5510;5553;5572;5688;5715;5754;5778;5886;5895;5949;5974;6214;6233;6248;6292;6301;6332;6416;6703;6887;7104;7256;7281;7283;7309;7366;7579;7680;7836;7…	117;118;119;120;121;122;123;124;125;126;127;128;129;130;131;132;133;134;135;136	86;137;146;365;589;627;1001;1028;1190;1506;1510;1537;1565;1594;1678;1682;1762;1797;1825;1909	IPI00572165;IPI00811541;IPI00813469;IPI00814116;IPI00821504;IPI00811360;IPI00600802;IPI00598561;IPI00595266;IPI00814248;IPI00818026;IPI00601289;IPI00580926;IPI00813503;IPI00580785;IPI00821887;IPI00584804;IPI00577192;IPI00883239;IPI00818602;IPI00577818;IPI00820122;IPI00586103;IPI00582748;IPI00586214;IPI00811096;IPI00883104;IPI00573338;IPI00812111;IPI00813004;IPI00812581	IPI00572165	92;12;6;3;3;3;1;1;1;1;1;1;1;1;1;1;1;1;1;1;1;1;1;1;1;1;1;1;1;1;1	92;12;6;3;3;3;1;1;1;1;1;1;1;1;1;1;1;1;1;1;1;1;1;1;1;1;1;1;1;1;1	67;12;1;3;0;2;0;0;0;0;0;0;0;0;0;0;0;0;0;0;0;0;0;0;0;0;0;0;0;1;0			Myosin-9	P14105		31	92	92	67	82	83	82	83	59	61	51.3	51.3	38.6	226.5	1959	1.19	214	39	3		1	132	125	0	0.58193	0.9264	38.503	254	0.17767	2.0809e-17	0.92522	1.1601	20.318	254	0.04218	0.24487
75	5055;6259;7035;7093;7109;8172			IPI00574217;IPI00572175	IPI00574217;IPI00572175	6;6	6;6	6;6			Kinectin;152 kDa protein	Q90631		2	6	6	6	6	0	6	0	6	0	4.7	4.7	4.7	156.38	1368	2		6				6		1.5815e-09	0.7335	1.0829	15.963	6	0.704	1	0.78666	1.0212	14.998	6	0.10288	1
76	58;2529;3268;6156;7967			IPI00572272	IPI00572272	5	4	4			similar to endothelial-monocyte activating polypeptide II			1	5	4	4	5	0	4	0	4	0	16.2	12.7	12.7	33.606	308	4				4		4		5.0757e-07	0.65233	1.0297	34.151	4	0.08326	1	0.74685	0.97233	20.564	4	0.5162	1
77	103;864;1038;1202;1671;2020;2113;2896;3075;3299;3327;3431;4137;4408;4913;5380;5525;5934;6238;7321;7906;7999;8313	137;138	78;722	IPI00572461	IPI00572461	23	9	7			Alpha-actinin-4	Q90734;Q9PS32		1	23	9	7	23	9	9	3	7	2	31.2	12.4	10.1	104.21	904	2.14		12	2			11	3	1.839e-216	0.74189	1.0547	17.052	13	0.1741	0.13902	0.83647	1.1072	15.238	13	0.55305	0.42853
78	4244;5828;6656;8663;8872	139	315	IPI00585730;IPI00572520;IPI00822966;IPI00822374	IPI00585730;IPI00572520;IPI00822966	5;5;3;2	5;5;3;2	5;5;3;2			51 kDa protein;Putative uncharacterized protein;28 kDa protein	Q5ZMN6		4	5	5	5	5	0	5	0	5	0	16	16	16	50.517	450	4				6		6		2.6015e-21	0.69111	1.048	11.11	6	1.0496	1	0.7717	1.029	9.3126	6	0.6826	1
79	779;2312;7453			IPI00572581;IPI00684807	IPI00572581;IPI00684807	3;2	3;2	3;2			Putative uncharacterized protein;24 kDa protein	Q5ZJ38	Ken box	2	3	3	3	3	0	3	0	3	0	20.7	20.7	20.7	24.171	208	5					4	4		7.6393e-22	0.64762	1.0016	8.4129	4	1	1	0.82949	1.1249	6.3283	4	1	1
80	3904;5015;5523;7769			IPI00572584;IPI00915707	IPI00572584;IPI00915707	4;3	4;3	4;3			proteasome (prosome, macropain) 26S subunit, non-ATPase, 4;95 kDa protein	Q5ZI14		2	4	4	4	4	0	4	0	4	0	10.6	10.6	10.6	40.533	376	4				4		4		6.73e-06	0.64913	0.97229	20.262	4	1	1	0.6684	0.86938	13.878	4	1	1
81	1809;1815;5612;7562			IPI00572615;IPI00603396	IPI00572615	4;1	4;1	4;1			similar to HBV pX associated protein 8 large			2	4	4	4	0	4	0	4	0	4	5.7	5.7	5.7	85.399	755	1	4						4	6.5466e-11	0.67408	0.95218	16.754	4	1	1	0.96436	1.1351	28.131	4	1	1
82	1;2299;2492;3207;3429;3905;4433;5028;5245;5464;5743;6224;6847;6878;7434;8014;8288	140;141	273;430	IPI00572635	IPI00572635	17	17	17			similar to Ran_GTP binding protein 5			1	17	17	17	17	1	17	1	17	1	23.8	23.8	23.8	110.91	986	2		22				21	1	3.4116e-164	0.66219	0.93162	12.303	21	0.56683	1	0.81744	1.0471	10.786	21	0.28184	1
83	165;242;830;1964;2539;2991;3563;4859;6827;6952;7736	142;143	208;209	IPI00572788	IPI00572788	11	11	11			similar to 40S ribosomal protein S2			1	11	11	11	11	9	11	9	11	9	44.8	44.8	44.8	30.673	286	5					28	14	14	7.7119e-105	0.81514	1.0583	47.344	27	0.93656	1	0.93887	1.1962	57.775	27	0.74951	1
84	340;1424;1718;3353;3971;4033;7487;7913	144	150	IPI00572810;IPI00811295	IPI00572810;IPI00811295	8;8	8;8	8;8			similar to ribosomal protein S7 isoform 6;similar to ribosomal protein S7 isoform 1			2	8	8	8	7	5	7	5	7	5	32.4	32.4	32.4	34.751	312	4.94				1	17	8	10	5.0636e-40	0.90796	1.0389	13.869	17	0.70166	0.54768	0.83862	1.1418	16.636	17	0.53451	0.0018763
85	3651;5623			IPI00572821;IPI00571392	IPI00572821;IPI00571392	2;1	2;1	2;1			similar to Chain A, Methionine Adenosyltransferase Complexed With A L-Methionine Analogous;hypothetical protein			2	2	2	2	2	0	2	0	2	0	7.8	7.8	7.8	43.752	396	4				3		3		0.0091092	0.6885	0.99331	3.7297	3	1	1	0.78753	1.0233	11.244	3	1	1
86	1369;2052;2693;2955;6879;7277;7367;7964;8297			IPI00572822	IPI00572822	9	9	9			similar to splicing factor 3b, subunit 1			1	9	9	9	6	5	6	5	6	5	7.8	7.8	7.8	154.85	1383	2		13				8	5	5.5491e-22	0.64832	0.92911	16.237	12	0.013774	1	0.80421	1.0612	10.347	12	0.66823	1
87	950;1253;1254;3864;3865;4307;6448;7706;7707;7947;7948	145	93	IPI00576977;IPI00819077;IPI00572919;IPI00598581;IPI00820706	IPI00576977;IPI00819077;IPI00572919;IPI00598581	11;11;11;11;4	11;11;11;11;4	11;11;11;11;4			12 kDa protein;12 kDa protein;Histone H4;Histone H4 type VIII	P62801;P70081		5	11	11	11	5	11	5	11	5	11	53.2	53.2	53.2	12.306	111	4.35	2	2	4	6	29	10	33	1.5585e-114	1.1047	1.1487	30.564	42	0.79037	3.0969e-05	0.60152	0.73469	37.053	42	0.70921	0.83879
88	529;5024;5764			IPI00576988;IPI00582575;IPI00603875;IPI00572978	IPI00576988;IPI00582575;IPI00603875;IPI00572978	3;3;3;3	3;3;3;3	3;3;3;3			Isoform 4 of CAP-Gly domain-containing linker protein 1;Isoform 1 of CAP-Gly domain-containing linker protein 1;Isoform 3 of CAP-Gly domain-containing linker protein 1;Isoform 2 of CAP-Gly domain-containing linker protein 1	O42184-4;O42184;O42184-1;O42184-3;O42184-2		4	3	3	3	3	0	3	0	3	0	1.9	1.9	1.9	162.38	1444	1.5	3		1			4		0.0026049	0.65675	1.0281	14.435	4	1	0.73612	0.77815	1.0058	21.494	4	1	0.89769
89	274;995;1165;1907;1965;2287;2359;3486;4105;4584;6088;8731;8770;8847	146;147	35;206	IPI00572985	IPI00572985	14	14	14			Putative uncharacterized protein	Q5ZKI1		1	14	14	14	14	0	14	0	14	0	64.8	64.8	64.8	28.134	244	5					21	21		6.6924e-154	0.72426	1.0908	9.4573	21	0.59423	1	0.79756	1.0139	51.915	21	0.71403	1
90	1354;2178;3360;4298;5168;6473;6817;7034;7064;7169;7696;8131;8241			IPI00819763;IPI00572994;IPI00598707	IPI00819763;IPI00572994	13;13;2	13;13;2	8;8;0			49 kDa protein;Putative uncharacterized protein	Q5ZM42		3	13	13	8	13	0	13	0	8	0	36.7	36.7	24.5	48.962	428	3.88		1		15		16		2.8328e-151	0.75628	1.1709	14.673	16	0.8585	0.079502	0.77259	0.98874	15.643	16	0.60309	0.36918
91	645;1702;2081;2308;2844;3030;4367;4477;4555;7154;7589;8068			IPI00818243;IPI00573057	IPI00818243;IPI00573057	12;12	12;12	12;12			eukaryotic translation initiation factor 4 gamma, 2 isoform 1;eukaryotic translation initiation factor 4 gamma, 2 isoform 2	Q5KTT9		2	12	12	12	12	3	12	3	12	3	14.2	14.2	14.2	101.83	902	2.22		14	4			15	3	3.8777e-40	0.61632	0.89981	15.649	16	0.054842	0.055678	0.71887	0.92088	17.221	16	0.47053	0.0020902
92	2190			IPI00573060;IPI00822537	IPI00573060;IPI00822537	1;1	1;1	1;1			Hypoxanthine-guanine phosphoribosyltransferase;24 kDa protein	Q9W719		2	1	1	1	1	0	1	0	1	0	4.6	4.6	4.6	24.608	218	4.33			1		2	3		0.0027728	0.64121	1.038	10.968	2	1	1	0.81853	1.0918	27.182	2	1	1
93	1544;1694;2602;2667;4572;6709			IPI00573116	IPI00573116	6	6	6			hypothetical protein			1	6	6	6	6	1	6	1	6	1	32.2	32.2	32.2	30.799	307	4.89				1	8	8	1	2.8282e-34	0.66189	0.94077	12.372	8	0.54409	0.027314	0.7419	0.96286	20.22	8	0.95715	0.36269
94	8149	148	362	IPI00573125	IPI00573125	1	1	1			hypothetical protein			1	1	1	1	1	1	1	1	1	1	1	1	1	100.86	885	1	2					1	1	0.13071	0.71119	1.0599	37.266	2	1	1	0.7498	0.94136	40.613	2	1	1
95	290;487;1486;1905;2698;3013;4002;4554;4590;4953;5242;5536;7290;8413;8415;8638;8921	149	2062	IPI00573178	IPI00573178	17	17	17			similar to putative DNA dependent ATPase and helicase		Ken box	1	17	17	17	1	17	1	17	1	17	8.8	8.8	8.8	285.4	2533	1	24					1	23	6.075e-175	0.71143	1.0208	25.778	21	0.8882	1	0.77831	0.9247	14.054	21	0.26885	1
96	973;5838			IPI00573207	IPI00573207	2	2	2			similar to nucleoplasmin-3			1	2	2	2	2	2	2	2	2	2	17.4	17.4	17.4	14.527	132	5					4	2	2	3.9713e-06	0.58375	0.6215	71.946	4	1	1	0.92755	1.1605	43.171	4	1	1
97	749;1216;2268;3143;4393;5036;5704;5966;7565			IPI00573261;IPI00819496	IPI00573261;IPI00819496	9;8	9;8	9;8			Putative uncharacterized protein;98 kDa protein	Q5ZJ70		2	9	9	9	9	0	9	0	9	0	11.5	11.5	11.5	97.314	882	2		10				10		9.6075e-26	0.65439	0.96866	37.34	10	0.28611	1	0.70224	0.92887	43.706	10	0.89835	1
98	795;8855			IPI00573440	IPI00573440	2	2	2			similar to serine hydroxymethyltransferase 1			1	2	2	2	2	0	2	0	2	0	3.4	3.4	3.4	63.445	580	4				2		2		4.1134e-16	0.49179	0.73039	0.42876	2	1	1	0.70242	0.955	3.7906	2	1	1
99	2215;3750;3838;5398;5503;6772	150;151	147;203	IPI00573447;IPI00577522	IPI00573447;IPI00577522	6;5	6;5	6;5			40 kDa protein;Putative uncharacterized protein	Q5ZLZ0		2	6	6	6	6	0	6	0	6	0	18.4	18.4	18.4	39.981	358	5					7	7		9.2131e-57	0.64145	0.96069	4.0046	7	0.46848	1	0.77385	0.98055	15.128	7	0.2974	1
100	905;1065;1074;1101;1475;2718;4021;4073;6748;7432;8076	152	168	IPI00573494;IPI00819428	IPI00573494;IPI00819428	11;7	11;7	11;7			Splicing factor, arginine/serine-rich 1;21 kDa protein	Q5ZML3		2	11	11	11	10	10	10	10	10	10	42.8	42.8	42.8	28.06	257	4.77			2	3	26	17	14	5.7165e-53	0.74411	0.94808	29.494	29	0.68931	0.5338	0.84208	1.0677	9.8643	29	0.74951	0.01504
101	6;23;3397;3515;3811;4205;4624;5495;8492;8916			IPI00573507	IPI00573507	10	10	10			Putative uncharacterized protein	Q5ZLD1		1	10	10	10	10	0	10	0	10	0	21.5	21.5	21.5	54.299	507	4				12		12		7.5252e-50	0.6782	1.0404	10.112	12	0.04254	1	0.84507	1.0723	7.2319	12	0.777	1
102	5581;5668;6556;6981			IPI00573561	IPI00573561	4	4	4			Putative uncharacterized protein	Q5F346		1	4	4	4	4	0	4	0	4	0	28.3	28.3	28.3	15.882	138	5					4	4		5.3913e-15	0.82289	1.118	16.56	4	1	1	0.933	1.2338	6.7204	4	1	1
103	1833;2819			IPI00573569;IPI00811586	IPI00573569;IPI00811586	2;1	2;1	2;1			Putative uncharacterized protein;hypothetical protein, partial	Q5ZMS0		2	2	2	2	2	0	2	0	2	0	1.7	1.7	1.7	119.95	1067	2		3				3		0.0001875	2.7621	3.9459	200.8	2	1	1	0.75374	0.9997	23.261	2	1	1
104	220;1264;1545;1745;1909;1930;2230;2446;4255;5107;5325;5504;6143;6269;6711;6767;7041;8094;8233;8602	153;154;155	530;737;840	IPI00573597	IPI00573597	20	20	18			Putative uncharacterized protein	Q5F3J8		1	20	20	18	20	0	20	0	18	0	31.7	31.7	29.5	94.811	843	2		25				25		4.526e-115	0.77082	1.0366	20.791	23	0.40882	1	0.79406	1.0268	14.331	23	0.66794	1
105	4887;7944;8256;8454			IPI00573607	IPI00573607	4	4	4			similar to regulator of chromosome condensation 1, partial			1	4	4	4	4	0	4	0	4	0	21.1	21.1	21.1	21.069	194	4				4		4		0.0004286	0.81216	1.091	14.527	4	1	1	0.70276	0.94008	8.1968	4	1	1
106	618;1290;2936;3214;3215;5382;6558	156;157	499;502	IPI00573625	IPI00573625	7	7	7			similar to MLN51, partial			1	7	7	7	0	7	0	7	0	7	12.6	12.6	12.6	63.477	573	2.75		3	9				12	1.8097e-16	0.96706	1.2109	10.893	11	0.64451	0.18824	0.81029	1.0529	19.56	11	0.48207	0.10351
107	1373;3920;3963;7129;8430;8463			IPI00573658	IPI00573658	6	6	6			Putative uncharacterized protein (Fragment)	Q5ZL99		1	6	6	6	6	0	6	0	6	0	21.4	21.4	21.4	36.904	322	4				9		9		1.9503e-31	0.61729	0.87845	88.155	9	0.87174	1	0.80769	1.0313	10.716	9	0.54409	1
108	2413;7158			IPI00573720;IPI00819170;IPI00819851	IPI00573720;IPI00819170;IPI00819851	2;1;1	2;1;1	2;1;1			Putative uncharacterized protein;22 kDa protein;20 kDa protein	Q5ZMN5		3	2	2	2	2	0	2	0	2	0	6	6	6	45.167	420	3			2			2		3.3571e-05	0.78076	1.0617	17.665	2	1	1	0.79523	1.0874	15.672	2	1	1
109	78;5281			IPI00573727;IPI00820954	IPI00573727;IPI00820954	2;2	2;2	2;2			Putative uncharacterized protein;49 kDa protein	Q5ZHR1		2	2	2	2	2	0	2	0	2	0	4.4	4.4	4.4	53.766	455	3			2			2		0.00039697	0.61239	0.90877	2.13	2	1	1	0.81338	1.0985	10.813	2	1	1
110	1467;2466;2823;3949;6218;7380;7425			IPI00573732	IPI00573732	7	7	7			Putative uncharacterized protein	Q5ZKF3		1	7	7	7	7	0	7	0	7	0	10.5	10.5	10.5	101.67	916	2		8				8		8.3532e-23	0.78246	1.1008	10.296	7	0.704	1	0.83354	1.0954	12.818	7	0.87174	1
111	1045;1742;2088;2626;3570;5924;8029;8347;8660	158	320	IPI00822041;IPI00573759;IPI00821307	IPI00822041;IPI00573759;IPI00821307	9;9;9	9;9;9	9;9;9			46 kDa protein;Putative uncharacterized protein;43 kDa protein	Q5ZIZ7	Ken box	3	9	9	9	9	0	9	0	9	0	23.7	23.7	23.7	46.422	414	4				11		11		1.239e-46	0.64845	0.95621	10.024	11	0.35582	1	0.67234	0.87091	11.658	11	0.24395	1
112	3991			IPI00573783;IPI00682865	IPI00573783;IPI00682865	1;1	1;1	1;1			44 kDa protein;cAMP-dependent protein kinase type I-alpha regulatory subunit	Q5ZM91		2	1	1	1	1	0	1	0	1	0	6.2	6.2	6.2	43.739	386	4				1		1		3.4101e-07				1	1	1				1	1	1
113	657;1042;1713;3263;7054;8005;8706;8708	159;160	280;288	IPI00573787	IPI00573787	8	7	7			Putative uncharacterized protein	Q5F3D2		1	8	7	7	8	4	7	3	7	3	29.8	28.1	28.1	36.656	342	4.87				2	13	12	3	1.6722e-90	0.80403	1.0711	27.026	14	0.95537	0.76556	0.88037	1.1536	9.8374	14	0.18272	0.97855
114	2022			IPI00573813;IPI00819690	IPI00573813;IPI00819690	1;1	1;1	1;1			Serine/arginine repetitive matrix protein 1;49 kDa protein	Q5ZMJ9	F box bTrCP	2	1	1	1	1	0	1	0	1	0	1.7	1.7	1.7	100.8	888	2		1				1		0.0038602				1	1	1				1	1	1
115	4406			IPI00573825	IPI00573825	1	1	1			similar to Exportin			1	1	1	1	1	0	1	0	1	0	1.5	1.5	1.5	109.82	962	2		1				1		0.00054775				1	1	1				1	1	1
116	2847;6525			IPI00573837;IPI00684483	IPI00573837;IPI00684483	2;2	2;2	2;2			148 kDa protein;Condensin complex subunit	Q5ZM77;Q8AWB9	Ken box	2	2	2	2	2	0	2	0	2	0	2.1	2.1	2.1	148.44	1300	1.67	1	2				3		0.0054281	0.6701	0.94216	13.434	2	1	1	0.73496	1.0176	6.1853	2	1	1
117	38;745;2191;2382;4529;5194;5677;6185			IPI00573893;IPI00591357;IPI00823245	IPI00573893	8;1;1	8;1;1	8;1;1			Microtubule-associated protein RP/EB family member 1	Q5ZLC7		3	8	8	8	8	0	8	0	8	0	43	43	43	29.143	258	5					8	8		5.8487e-145	1.006	1.5242	16.131	7	0.16662	1	1.0563	1.3396	8.0413	7	0.53451	1
118	28;254;500;575;900;1063;1726;1829;2046;2254;2301;2315;2428;2493;2740;3058;3183;3198;3425;4347;4744;4832;5070;5073;5120;5337;5377;5640;6108;6374;6451;6467;6679;7157;7170;7614;7665;7865;8251;8416;8480;8870	161;162;163;164;165;166;167;168;169;170;171	90;109;113;159;202;301;335;358;433;451;573	IPI00573895;IPI00818762;IPI00821641;IPI00682095;IPI00820939	IPI00573895;IPI00818762	42;28;5;4;4	42;28;5;4;4	42;28;5;4;4			similar to Propionyl-Coenzyme A carboxylase, alpha polypeptide;44 kDa protein			5	42	42	42	39	39	39	39	39	39	63.5	63.5	63.5	78.554	713	2.91		51	107	34		76	116	0	0.53067	0.6767	36.441	183	0.8584	0.16097	0.76384	0.95732	25.391	183	0.15156	0.12884
119	356			IPI00573912	IPI00573912	1	1	1			similar to Guanine nucleotide binding protein-like 3			1	1	1	1	1	0	1	0	1	0	2	2	2	76.577	686	3			1			1		0.0079061				1	1	1				1	1	1
120	437;1049;1331;1371;2218;2688;2934;3901;4963;5408;5500;7384;7410;7448;7621;7623;8169	172;173	222;280	IPI00573987	IPI00573987	17	17	17			CFR-associated protein p70	O57660		1	17	17	17	17	0	17	0	17	0	28.3	28.3	28.3	83.185	770	2.95		1	18			19		5.5977e-90	0.56746	0.85965	14.738	19	0.63264	0.83662	0.75868	0.99701	38.455	19	0.73631	0.85081
121	94;373;703;744;758;1469;1641;1644;1951;2227;2662;2664;3907;3947;4085;4587;5629;5726;5832;5963;5987;6051;6117;6264;6812;7790;7846;8207;8211;8837	174;175;176;177;178;179;180	34;215;323;382;406;417;429	IPI00574035	IPI00574035	30	1	1			52 kDa protein			1	30	1	1	25	30	1	1	1	1	65.9	3	3	52.05	469	3			2			1	1	1.3024e-263	0.61845	0.75957	72.035	2	0.68809	1	1.3576	1.7257	39.059	2	0.96561	1
122	4520;8753			IPI00574045;IPI00820572;IPI00591898;IPI00603756	IPI00574045;IPI00820572;IPI00591898;IPI00603756	2;1;1;1	2;1;1;1	2;1;1;1			similar to calcineurin A alpha;59 kDa protein;Serine/threonine protein phosphatase;Serine/threonine protein phosphatase (Fragment)	Q7T1F5;Q5ZIM8;Q7T1F6		4	2	2	2	2	1	2	1	2	1	4	4	4	50.143	449	4.67				1	2	2	1	0.0024001	0.94296	1.1866	44.177	3	1	0.68498	0.86861	1.0903	16.61	3	1	0.79724
123	27;182;273;551;1019;1513;1514;2141;2232;2596;2605;2790;2959;2960;3026;3045;3193;3500;4019;4025;4135;4468;4929;5498;5889;6014;6022;6082;6276;6405;6557;6721;7332;7333;7945;8027;8240;8383	181;182;183;184;185;186;187;188;189;190;191;192;193	21;29;148;193;201;238;283;290;329;333;359;493;524	IPI00574064	IPI00574064	38	2	2			Pyruvate kinase muscle isozyme	P00548		1	38	2	2	38	11	2	0	2	0	71.3	4.2	4.2	58.014	530	2.75		1	3			4		0	0.69696	0.87585	8.7391	4	0.44487	0.082596	0.85532	1.1693	24.127	4	0.76859	0.0019015
124	856;1659;2604;2617;2767;3475;3610;3734;4278;4653;4779;4831;4869;5059;5631;5649;5666;5833;6816;7143;7458;8166;8245;8510;8755;8790	194	176	IPI00574104;IPI00577008	IPI00574104;IPI00577008	26;25	26;25	26;25			120 kDa protein;Myosin-Ic	Q5ZLA6		2	26	26	26	25	15	25	15	25	15	35	35	35	119.75	1037	2		46				30	16	1.6667e-233	0.37378	0.51666	19.483	43	0.61613	1	0.82349	1.1273	16.274	43	0.33213	1
125	991;1724;1867;2053;2275;2483;2692;3501;3998;4180;4833;6163;8011;8103;8116;8572;8761	195;196	506;509	IPI00574108;IPI00810753	IPI00574108	17;5	17;5	17;5			Putative uncharacterized protein	Q5ZM75		2	17	17	17	17	1	17	1	17	1	41.1	41.1	41.1	58.303	514	3.09			22		1	22	1	1.1113e-164	0.76142	1.0756	10.127	22	0.080296	0.9299	0.79642	1.0376	16.357	22	0.67229	0.10974
126	3494;5279			IPI00574127	IPI00574127	2	2	2			similar to yeast sds22 homolog			1	2	2	2	2	0	2	0	2	0	5.9	5.9	5.9	42.93	373	4				2		2		5.5477e-05	0.67544	0.91517	22.375	2	1	1	0.53193	0.71091	3.7414	2	1	1
127	3386;4479			IPI00574132;IPI00683544	IPI00574132;IPI00683544	2;2	2;2	2;2			hypothetical protein;36 kDa protein			2	2	2	2	2	0	2	0	2	0	2.4	2.4	2.4	83.909	738	2		3				3		0.0042635	1.086	1.4385	23.273	3	1	1	0.92358	1.2737	25.489	3	1	1
128	40;90;96;310;420;954;2247;2469;2572;3112;3829;3914;3915;4087;4112;4616;6217;7132;7133;7849;8159;8162;8223;8343;8544	197;198;199;200;201;202;203;204	61;72;176;227;234;240;251;312	IPI00574153	IPI00574153	25	25	25			Phosphoglycerate kinase	P51903		1	25	25	25	25	2	25	2	25	2	71.5	71.5	71.5	44.716	417	3.97			13	40	11	61	3	0	0.69281	1.0606	20.741	60	0.15688	0.15421	0.8053	1.0253	14.791	60	0.74363	0.078824
129	2211;2244;2661;2686;3534;5402			IPI00603451;IPI00574172	IPI00603451;IPI00574172	6;6	6;6	6;6			Single stranded D box binding factor;30 kDa protein	Q90602;Q90626		2	6	6	6	6	0	6	0	6	0	19.9	19.9	19.9	31.861	302	4.33				6	3	9		1.4911e-25	0.67774	1.0787	26.005	9	0.62279	0.3832	0.82914	1.054	17.382	9	0.78717	0.75897
130	123;1975;7882;8366;8764	205	104	IPI00574214	IPI00574214	5	5	5			Putative uncharacterized protein	Q5ZJ33	F box bTrCP	1	5	5	5	5	0	5	0	5	0	9.3	9.3	9.3	68.817	602	3			5			5		1.5017e-16	0.53484	0.87447	27.902	5	0.6826	1	0.65252	0.88448	32.537	5	0.6826	1
131	3622;4313;5200;6866;7879;8528	206	138	IPI00823404;IPI00574223	IPI00823404;IPI00574223	6;6	6;6	5;5			21 kDa protein;Chromobox protein	O93481		2	6	6	5	1	6	1	6	1	5	35.9	35.9	27.2	20.889	184	5					10	1	9	3.3484e-124	0.87779	0.88322	12.447	8	0.9494	1	0.92252	1.1583	9.0976	8	0.6826	1
132	5319;5584			IPI00574247	IPI00574247	2	2	2			similar to Psmb3 protein			1	2	2	2	2	0	2	0	2	0	13.2	13.2	13.2	23.085	205	5					2	2		6.2473e-06	0.77646	0.99981	13.533	2	1	1	0.73226	0.96239	16.126	2	1	1
133	459;803			IPI00818383;IPI00819007;IPI00574294	IPI00818383;IPI00819007;IPI00574294	2;2;2	2;2;2	2;2;2			113 kDa protein;113 kDa protein;113 kDa protein			3	2	2	2	2	0	2	0	2	0	3	3	3	112.59	978	2		2				2		0.0020506				1	1	1				1	1	1
134	1813			IPI00820413;IPI00587312;IPI00574339	IPI00820413;IPI00587312;IPI00574339	1;1;1	1;1;1	1;1;1			53 kDa protein;Isoform 2 of CUG-BP- and ETR-3-like factor 2;Isoform 1 of CUG-BP- and ETR-3-like factor 2	Q7T2T1-2;Q7T2T1;Q7T2T1-1		3	1	1	1	1	0	1	0	1	0	3.2	3.2	3.2	52.597	494	4				1		1		1.0083e-16				1	1	1				1	1	1
135	1864;2943;6706;7936	207	32	IPI00574350;IPI00820234	IPI00574350;IPI00820234	4;3	4;3	4;3			Protein-L-isoaspartate(D-aspartate) O-methyltransferase;16 kDa protein	Q5F3N1		2	4	4	4	4	0	4	0	4	0	19.7	19.7	19.7	24.691	228	5					4	4		3.2881e-11	0.60373	0.95664	6.3385	3	1	1	0.88969	1.1331	4.4929	3	1	1
136	413;6510			IPI00574362	IPI00574362	2	2	2			similar to bifunctional ATP sulfurylase/adenosine 5-phosphosulfate kinase			1	2	2	2	2	0	2	0	2	0	2.8	2.8	2.8	89.077	800	3			2			2		0.006788	0.81702	1.1844	4.1197	2	1	1	0.87772	1.2004	8.1081	2	1	1
137	2707			IPI00683437;IPI00574416	IPI00683437;IPI00574416	1;1	1;1	1;1			129 kDa protein;Putative uncharacterized protein	Q5ZKU2		2	1	1	1	1	0	1	0	1	0	1	1	1	129.19	1153	2		1				1		0.001435				1	1	1				1	1	1
138	14;1485;1495;3003;4768;5178;7419;7869			IPI00574440;IPI00820509	IPI00574440;IPI00820509	8;8	8;8	8;8			Putative uncharacterized protein;74 kDa protein	Q5ZKZ5		2	8	8	8	8	0	8	0	8	0	17.4	17.4	17.4	74.484	671	2.89		1	8			9		4.2596e-33	0.62376	0.90408	17.81	8	0.08288	1	0.76657	1.0178	15.352	8	0.6514	1
139	681;949;3392;3967;7285;8508			IPI00574471;IPI00603503	IPI00574471	6;1	6;1	6;1			similar to eIF-4E			2	6	6	6	6	4	6	4	6	4	34.6	34.6	34.6	25.044	217	5					10	6	4	1.6073e-28	0.5682	0.80392	22.888	10	0.13594	1	0.83095	1.0689	13.556	10	0.62279	1
140	1714;7050;8849;8850			IPI00575899;IPI00684128;IPI00574480;IPI00683452;IPI00651224;IPI00680856	IPI00575899;IPI00684128;IPI00574480;IPI00683452;IPI00651224;IPI00680856	4;4;4;4;4;2	4;4;4;4;4;2	4;4;4;4;4;2			16 kDa protein;16 kDa protein;Histone H3.3;Histone H3.2;Histone H3;11 kDa protein	P84247;P84229;Q92068		6	4	4	4	3	4	3	4	3	4	18.2	18.2	18.2	16.065	143	3.89	3	1	1	4	10	6	13	2.082e-10	1.1745	1.1847	36.185	19	1	0.75812	0.55361	0.7516	19.54	19	1	0.43485
141	372;640;1051;1666;2497;3278;4016;4588;4870;5252;5362;5519;6048;6435;6957;7880	208;209;210;211	475;484;487;595	IPI00574494	IPI00574494	16	16	16			TSR1, 20S rRNA accumulation, homolog		Ken box	1	16	16	16	8	16	8	16	8	16	21.7	21.7	21.7	92.005	808	2.62		13	21			9	25	1.1067e-126	0.62895	0.89376	13.634	33	0.19593	0.12515	0.68768	0.84033	12.956	33	0.77834	0.022957
142	1249;7622			IPI00592166;IPI00574500	IPI00592166;IPI00574500	2;2	2;2	2;2			nucleoporin 93kDa;57 kDa protein	Q5F386		2	2	2	2	2	0	2	0	2	0	2.6	2.6	2.6	93.598	819	2		2				2		0.00052141	0.78185	1.15	17.144	2	1	1	0.79235	1.0594	7.6379	2	1	1
143	276;550;1753;2638;3187;3749;3775;7192;7244	212	280	IPI00574506;REV__IPI00593923	IPI00574506	9;1	9;1	5;1			46 kDa protein			2	9	9	5	9	0	9	0	5	0	29	29	12.8	45.908	445	4.08				11	1	12		2.9937e-94	0.71401	1.0094	13.848	12	0.57551	0.036455	0.76486	0.96393	10.219	12	0.46003	0.27784
144	4403;5227;8439			IPI00821347;IPI00813472;IPI00574592	IPI00821347;IPI00813472;IPI00574592	3;3;3	3;3;3	3;3;3			291 kDa protein;similar to ubiquitin specific protease 9, X-linked isoform 1;similar to ubiquitin specific protease 9, X-linked isoform 2			3	3	3	3	3	0	3	0	3	0	1.8	1.8	1.8	290.6	2556	1	3					3		4.3124e-07	0.95062	1.4449	20.997	3	1	1	0.73028	0.95523	37.069	3	1	1
145	881;1731;3305;4315;6126			IPI00574602	IPI00574602	5	5	5			hypothetical protein			1	5	5	5	4	4	4	4	4	4	41.4	41.4	41.4	18.092	169	5					11	5	6	1.2384e-80	0.89237	0.84532	8.8084	11	0.7822	1	0.79504	0.97669	17.514	11	0.9494	1
146	191;519;767;880;1153;2123;2229;2784;2902;2909;2945;4599;4600;6068;6087;6468;6512;8658	213;214	48;297	IPI00574618;IPI00822812;IPI00883230;REV__IPI00584695;IPI00588711;IPI00822511	IPI00574618;IPI00822812	18;9;1;1;1;1	18;9;1;1;1;1	16;7;0;0;0;0			similar to PTB-associated splicing factor;Gizzard PTB-associated splicing factor (Fragment)	Q91017		6	18	18	16	18	1	18	1	16	1	32.6	32.6	30.4	69.558	647	2.82		8	23	2		32	1	6.7419e-105	0.68146	1.0515	19.268	33	0.13017	0.79867	0.81109	1.0687	30.832	33	0.82299	0.20135
147	30;73;86;1215;2134;2224;3050;3533;3694;4183;6095;6334;6357			IPI00574627;IPI00579256;IPI00822471	IPI00574627;IPI00579256;IPI00822471	13;12;11	13;12;11	13;12;11			Prohibitin;27 kDa protein;30 kDa protein	P84173		3	13	13	13	13	0	13	0	13	0	65.4	65.4	65.4	29.896	272	5					14	14		9.6506e-88	0.68438	0.88797	11.863	14	0.33439	1	0.76967	0.99263	11.508	14	0.83054	1
148	691;1602;3038;4525;5596;7504;8340			IPI00574684;IPI00593232	IPI00574684	7;1	7;1	7;1			similar to mSUG1 protein			2	7	7	7	7	0	7	0	7	0	21.7	21.7	21.7	45.615	406	4				11		11		2.5595e-44	0.66232	1.0041	34.493	10	0.236	1	0.80166	1.0639	71.132	10	0.75995	1
149	6507			IPI00683203;IPI00574703	IPI00683203;IPI00574703	1;1	1;1	1;1			10 kDa protein;10 kDa protein			2	1	1	1	1	0	1	0	1	0	8	8	8	10.143	100	4.5				1	1	2		0.010837	0.75799	1.0386	2.9389	2	1	1	0.76062	1.0167	7.7367	2	1	1
150	1076;1452;1774;4454;4612;4927;4948;6684;6810;7686;8836			IPI00574771;IPI00601816	IPI00574771;IPI00601816	11;11	11;11	11;11			78 kDa protein;Cytoplasmic activation-proliferation-associated protein 1	Q5XNV3		2	11	11	11	11	3	11	3	11	3	14.9	14.9	14.9	78.215	704	2.21		11	3			11	3	7.8005e-40	0.69875	1.0124	14.466	14	0.85254	0.33389	0.92272	1.2263	10.029	14	0.40114	0.0097676
151	4582;4985			IPI00586421;IPI00574813	IPI00586421;IPI00574813	2;2	2;2	2;2			similar to autocrine motility factor receptor;24 kDa protein			2	2	2	2	2	0	2	0	2	0	3.1	3.1	3.1	87.885	763	5					2	2		4.3715e-06	0.58521	0.93807	7.5147	2	1	1	0.67275	0.86816	6.7606	2	1	1
152	426;427;2683			IPI00574841	IPI00574841	3	3	3			Citrate synthase, mitochondrial	P23007		1	3	3	3	3	0	3	0	3	0	4.4	4.4	4.4	46.932	433	4				4		4		0.00014249	0.72359	1.1358	5.1807	4	1	1	0.76654	1.0158	4.5222	4	1	1
153	5976			IPI00574860	IPI00574860	1	1	1			Delta-9 desaturase	Q9YGM2		1	1	1	1	1	0	1	0	1	0	6.2	6.2	6.2	40.887	357	5					1	1		0.0024827				1	1	1				1	1	1
154	1343;1701;4371;5438;5578;5751;5879;7124;8069	215	223	IPI00574963	IPI00574963	9	3	3			Putative uncharacterized protein	Q5ZKJ2		1	9	3	3	9	2	3	0	3	0	34.8	14.6	14.6	28.342	247	5					3	3		1.5515e-53	0.61475	0.97175	8.3025	3	0.38071	1	0.68051	0.86847	5.923	3	0.73237	1
155	1330;2803;2845;2850;4721			IPI00574964;IPI00577443	IPI00574964;IPI00577443	5;4	5;4	5;4			40S ribosomal protein S13;15 kDa protein	Q6ITC7		2	5	5	5	5	5	5	5	5	5	35.1	35.1	35.1	17.222	151	4.82			1		10	5	6	1.4032e-09	0.92118	1.1073	13.289	11	0.9494	0.011983	0.95827	1.2322	20.869	11	0.7822	0.63664
156	389;1182;2096;3088;3089;3379;7368;7840;7842			IPI00574971	IPI00574971	9	9	9			Putative uncharacterized protein	Q5ZIM7		1	9	9	9	9	0	9	0	9	0	27.5	27.5	27.5	46.48	414	4				11		11		5.3349e-61	0.60981	0.84447	16.279	10	0.66823	1	0.75289	0.97421	9.4988	10	0.3085	1
157	6868;8359			IPI00574984	IPI00574984	2	2	2			Putative uncharacterized protein	Q5ZJJ6		1	2	2	2	2	0	2	0	2	0	6	6	6	69.324	612	3			2			2		2.6664e-06	0.63647	1.0247	14.453	2	1	1	0.69001	0.91	2.7911	2	1	1
158	754;2524;2653;7552			IPI00575001	IPI00575001	4	4	4			Cleavage and polyadenylation specificity factor subunit 6	Q5ZL34		1	4	4	4	4	0	4	0	4	0	12	12	12	59.359	551	3			5			5		6.4163e-15	0.57776	0.93216	61.714	5	1	1	0.77216	0.9772	23.473	5	1	1
159	5187			IPI00575088;IPI00596954	IPI00575088;IPI00596954	1;1	1;1	1;1			Putative uncharacterized protein;27 kDa protein	Q5ZK60		2	1	1	1	1	0	1	0	1	0	4	4	4	33.601	299	5					1	1		0.0054048				1	1	1				1	1	1
160	738			IPI00601344;IPI00575139	IPI00601344;IPI00575139	1;1	1;1	1;1			Protein transport protein Sec23A;similar to SEC23A	Q5ZK03		2	1	1	1	1	0	1	0	1	0	1.6	1.6	1.6	86.303	767	3			1			1		0.0096593				1	1	1				1	1	1
161	1315;2651;3091;7903			IPI00575141	IPI00575141	4	4	4			RNA binding motif protein, X-linked	Q5ZKQ9		1	4	4	4	1	4	1	4	1	4	13.5	13.5	13.5	41.451	385	4.83				1	5	1	5	1.2511e-10	0.87761	0.90923	15.458	6	1	0.029799	0.98513	1.2594	15.763	6	1	0.084426
162	560;913;926;2498;3114;3204;3648;4450;4473;4780;5549;5741;5874;5993;7597;7896;8220			IPI00575181;IPI00812473	IPI00575181;IPI00812473	17;16	17;16	17;16			similar to colonic and hepatic tumor over-expressed protein isoform 2;similar to colonic and hepatic tumor over-expressed protein isoform 1			2	17	17	17	17	0	17	0	17	0	9.8	9.8	9.8	225.35	2036	1	17					17		6.996e-36	0.69961	1.1216	14.853	17	0.49202	1	0.69996	0.91701	10.656	17	0.65293	1
163	936;937;1028;1204;1285;1516;2061;2111;2169;2285;2318;2319;2489;2677;2786;4396;5096;5357;6115;6660;7308;7841;8461;8617;8618;8682	216;217;218	170;336;432	IPI00575271	IPI00575271	26	26	26			Protein disulfide-isomerase A3	Q8JG64		1	26	26	26	26	2	26	2	26	2	56.2	56.2	56.2	56.181	505	3.29		1	33	15		47	2	4.1897e-138	0.67725	1.0029	12.273	44	0.82944	0.14481	0.8486	1.0749	33.166	44	0.24631	0.18845
164	1308	219	728	IPI00575293	IPI00575293	1	1	1			similar to tuberin-like protein 1			1	1	1	1	1	1	1	1	1	1	1.1	1.1	1.1	234.86	2086	2	3				1	2	2	0.070985	0.15318	0.28467	36.845	4	1	0.59094	0.96347	1.3713	34.131	4	1	0.66647
165	5074;8876			IPI00575314;IPI00587690	IPI00575314;IPI00587690	2;1	2;1	2;1			similar to Endoplasmic reticulum-golgi intermediate compartment (ERGIC) 1;hypothetical protein, partial			2	2	2	2	2	0	2	0	2	0	9.7	9.7	9.7	32.693	290	5					2	2		7.1576e-12	0.61059	0.98884	5.0387	2	1	1	0.9708	1.2563	16.926	2	1	1
166	7455			IPI00575389;IPI00820354	IPI00575389;IPI00820354	1;1	1;1	1;1			hypothetical protein;19 kDa protein			2	1	1	1	1	0	1	0	1	0	5	5	5	33.318	301	5					1	1		4.0025e-18				1	1	1				1	1	1
167	313;384;412;435;544;1243;1539;1812;1993;2103;2618;2978;3132;3368;3424;3961;4068;4418;4603;4700;5306;5534;5552;5917;5973;6216;6366;7678;7749;7864;8802	220;221;222;223;224;225;226;227;228;229	21;63;229;257;274;284;319;393;500;534	IPI00595594;IPI00575397	IPI00595594;IPI00575397	31;31	31;31	31;31			60 kDa protein;T-complex protein 1 subunit theta	Q6EE31		2	31	31	31	31	1	31	1	31	1	62.8	62.8	62.8	60.34	556	3.46		1	48	44		92	1	5.6222e-240	0.65741	0.99705	27.656	81	0.70281	0.33217	0.79121	1.016	20.383	81	0.56723	0.15506
168	4154;7664			IPI00575505;IPI00821456	IPI00575505;IPI00821456	2;2	2;2	2;2			60S ribosomal protein L37a;10 kDa protein	P32046		2	2	2	2	2	0	2	0	2	0	29.3	29.3	29.3	10.247	92	5					2	2		7.8301e-08	0.62657	1.0267	17.291	2	1	1	0.9488	1.1963	9.0724	2	1	1
169	697;862;1013;1030;1383;1763;1898;2128;3031;3209;3373;3389;3416;3855;3993;4065;4494;4623;5424;5462;6000;6261;6286;6288;6564;6751;6838;7617;8562	230;231;232;233;234;235;236;237	8;84;85;189;203;243;375;452	IPI00821649;IPI00575509	IPI00821649;IPI00575509	29;29	29;29	29;29			60 kDa protein;Putative uncharacterized protein	Q5F411		2	29	29	29	29	1	29	1	29	1	57.1	57.1	57.1	60.029	545	2.96	1		54			54	1	1.8302e-297	0.69403	1.0328	58.021	52	0.53793	0.17199	0.78492	0.9993	15.709	51	0.16634	1
170	241;292;1095;1935;3464;3720;3854;4147;5163;5364;5608;6318;7037;7996;8477;8907	238	523	IPI00575515;IPI00820859	IPI00575515;IPI00820859	16;15	16;15	16;15			transferrin receptor;85 kDa protein	Q90997		2	16	16	16	16	0	16	0	16	0	25.7	25.7	25.7	86.074	778	2		19				19		1.8534e-148	0.55515	0.75735	10.485	19	0.70441	1	0.87287	1.1298	9.3214	19	0.56428	1
171	5594			IPI00580087;IPI00596700;IPI00586703;IPI00575554;IPI00822334	IPI00580087;IPI00596700;IPI00586703;IPI00575554;IPI00822334	1;1;1;1;1	1;1;1;1;1	1;1;1;1;1			ubiquitin specific peptidase 15 isoform 1;108 kDa protein;Ubiquitin carboxyl-terminal hydrolase;ubiquitin specific peptidase 15 isoform 2;109 kDa protein	Q5ZKD8;Q9PWC6		5	1	1	1	1	0	1	0	1	0	1.4	1.4	1.4	112.1	981	2		1				1		3.8575e-08				1	1	1				1	1	1
172	3333;3850;6083;8236			IPI00681484;IPI00575569;IPI00683930	IPI00681484;IPI00575569;IPI00683930	4;4;3	4;4;3	4;4;3			46 kDa protein;Putative uncharacterized protein;Putative uncharacterized protein (Fragment)	Q5F4B7;Q5ZIW3		3	4	4	4	4	0	4	0	4	0	8.1	8.1	8.1	45.655	394	4				4		4		0.0013449	0.60403	0.97195	17.223	4	1	1	0.85547	1.1386	6.906	4	1	1
173	511			IPI00575570	IPI00575570	1	1	1			Coatomer subunit epsilon	Q5ZIK9		1	1	1	1	1	0	1	0	1	0	3.6	3.6	3.6	34.369	308	5					1	1		0.0085333				1	1	1				1	1	1
174	89;711;940;1037;1488;2206;2435;2879;3195;3456;3485;3539;4108;4405;4912;5935;5954;6584;6701;6916;7389;8248;8436;8603;8803	239;240;241;242	94;97;244;368	IPI00575584;IPI00592520;IPI00586105	IPI00575584	25;8;3	25;8;3	14;4;2			Alpha-enolase	P51913		3	25	25	14	25	8	25	8	14	4	68	68	34.8	47.304	434	3.91		2	25	55	20	90	12	0	0.68603	1.0281	28.29	98	0.071197	0.13714	0.80355	0.9958	29.354	98	0.26056	0.3053
175	554;2131;2895;4178;4397;5702;6037;6284;6622;6729;8482			IPI00575596;IPI00818526	IPI00575596;IPI00818526	11;10	11;10	11;10			Putative uncharacterized protein;Ribosomal protein L4 (Fragment)	Q5ZII1;Q6EE59;Q6PTX3		2	11	11	11	11	4	11	4	11	4	30.4	30.4	30.4	46.749	421	4				17		13	4	9.2243e-34	0.85887	1.1302	14.352	17	0.37008	1	1.0336	1.3173	25.588	17	0.37008	1
176	2210;2924;3297;4377;4596;4938;5620;6756;8028;8349			IPI00575609	IPI00575609	10	10	3			Putative uncharacterized protein	Q5F3C0		1	10	10	3	10	0	10	0	3	0	14	14	3.6	87.844	780	2		13				13		1.6965e-39	0.59955	0.9241	10.623	12	0.67607	1	0.76733	1.0269	10.175	12	0.059972	1
177	2170			IPI00681845;IPI00575679	IPI00681845;IPI00575679	1;1	1;1	1;1			43 kDa protein;TIAR	Q800W2;Q800W3		2	1	1	1	1	0	1	0	1	0	2.8	2.8	2.8	43.069	389	4				1		1		0.0012382				1	1	1				1	1	1
178	287;6876;7314			IPI00575703	IPI00575703	3	3	3			Putative uncharacterized protein	Q5ZKP1		1	3	3	3	3	0	3	0	3	0	12.9	12.9	12.9	28.43	255	5					3	3		0.00044915	0.94816	1.2568	13.684	3	1	1	0.9375	1.2177	17.226	3	1	1
179	1768;4682;5869;6754;7908;8004	243	177	IPI00575719;REV__IPI00588357;IPI00576001	IPI00575719	6;1;1	6;1;1	6;1;1			Putative uncharacterized protein	Q5ZLW7		3	6	6	6	6	0	6	0	6	0	17.3	17.3	17.3	47.232	398	4				7		7		8.2878e-31	0.66044	0.99732	7.7158	7	0.242	1	0.7317	0.96612	10.246	7	0.17504	1
180	564;628;1375;1473;1734;1869;2245;2454;3546;4428;6304;7040;7260;7635;7902;8123;8181;8814	244;245	59;538	IPI00575723	IPI00575723	18	18	18			Asparagine synthetase [glutamine-hydrolyzing]	Q5ZJU3		1	18	18	18	18	0	18	0	18	0	43	43	43	64.096	561	3		1	26	1		28		1.0121e-210	0.82496	1.187	9.2834	27	0.45799	0.10641	0.86289	1.1215	9.568	27	0.98379	0.023107
181	8363			IPI00575727	IPI00575727	1	1	1			Putative uncharacterized protein	Q5ZKG8		1	1	1	1	1	0	1	0	1	0	3.5	3.5	3.5	34.648	312	5					1	1		0.0061282				1	1	1				1	1	1
182	216;343;751;1072;1233;1522;1606;2216;2925;3232;3233;3279;3571;4143;4248;4649;4724;5184;5285;5429;5637;6195;6579;6667;6714;6784;6889;7205;7387;7415;7638;8702;8834	246;247;248;249;250;251;252;253;254	504;586;642;666;857;957;971;1099;1101	IPI00575808	IPI00575808	33	1	1			Putative uncharacterized protein	Q5F3V2		1	33	1	1	33	1	1	0	1	0	38.9	1.5	1.5	121.13	1101	2		1				1		8.5145e-259				1	0.35518	1				1	0.10652	1
183	770			IPI00575811	IPI00575811	1	1	1			Signal transducer and activator of transcription 5B	B9VVJ4;O93378		1	1	1	1	1	0	1	0	1	0	1.9	1.9	1.9	90.078	787	2		1				1		8.2897e-08				1	1	1				1	1	1
184	285;4324;4638;6205;7103;7404;7405;8450			IPI00575846;IPI00683907	IPI00575846;IPI00683907	8;8	8;8	8;8			60S ribosomal protein L7;29 kDa protein	Q5ZJ56		2	8	8	8	8	1	8	1	8	1	35	35	35	28.78	246	5					11	10	1	1.9193e-28	0.74468	1.0435	6.5418	11	0.49273	1	1.0358	1.3074	13.909	11	0.31989	1
185	205;1580;1924;2728;3210;4129;4947;6877;7445;7574;8324	255	839	IPI00575887	IPI00575887	11	11	11			116 kDa protein			1	11	11	11	11	0	11	0	11	0	13.7	13.7	13.7	116.13	1035	2		13				13		6.6342e-157	0.66699	1.0316	16.777	13	0.57391	1	0.79532	1.0449	16.768	13	0.43344	1
186	2485			IPI00575954	IPI00575954	1	1	1			similar to Tripeptidyl peptidase II			1	1	1	1	1	0	1	0	1	0	0.8	0.8	0.8	138.23	1248	2		1				1		1.1887e-06				1	1	1				1	1	1
187	1081;2145;2389;3721;4228;4365;5147;5405;6124;6258;8127;8403;8584;8913	256;257;258;259;260;261	80;82;168;170;182;210	IPI00575960	IPI00575960	14	14	14			nudix (nucleoside diphosphate linked moiety X)-type motif 16-like 1	Q9IAY5		1	14	14	14	14	2	14	2	14	2	51.6	51.6	51.6	33.829	320	4.6			1	15	26	39	3	6.9835e-101	0.72434	0.96197	29.344	40	0.41833	0.00075072	0.78462	1.0088	25.541	39	0.57335	0.11605
188	1218;2106;2307;2631;3388;3506;4075;4511;4567;4673;5825;6461;7688;7771;7873;8838			IPI00575973;IPI00600318	IPI00575973	16;4	16;4	16;4			similar to putative acetyltransferase			2	16	16	16	16	0	16	0	16	0	16.3	16.3	16.3	112.62	978	2		17				17		4.0874e-38	0.6437	0.91544	14.068	16	0.64792	1	0.75632	1.0218	15.984	16	0.98992	1
189	244;702;722;787;1405;1441;1532;1555;1727;2144;2152;2751;3591;4713;5134;5729;5730;6243;6477;7417;7979;8787	0;1;2;3;4	263;274;338;359;374	IPI00575989	IPI00575989	22	3	0			Tubulin alpha-1 chain (Fragment)	P02552		1	22	3	0	22	13	3	1	0	0	66	8.5	0	45.9	412	3.71			2	5		6	1	4.5808e-284	0.67882	1.0376	18.477	7	0.5518	0.61807	0.93054	1.1872	13.881	7	0.49994	0.22211
190	3926;4802;5545;6901;7676;8816	262	138	IPI00576019;IPI00822729	IPI00576019;IPI00822729	6;4	6;4	6;4			Proteasome activator complex subunit 3;162 kDa protein	Q5F3J5		2	6	6	6	6	1	6	1	6	1	26.4	26.4	26.4	29.481	254	4.7			1	1	8	9	1	1.9985e-51	0.78298	1.0268	54.811	9	0.54409	2.1096e-08	0.71595	0.91823	50.688	9	0.704	8.4966e-07
191	3608			IPI00576023	IPI00576023	1	1	1			similar to Solute carrier family 25 (mitochondrial carrier; phosphate carrier), member 24			1	1	1	1	1	0	1	0	1	0	2.5	2.5	2.5	52.486	475	4				1		1		0.016516				1	1	1				1	1	1
192	19;25;537;6044;7619;7637;7744			IPI00576026	IPI00576026	7	7	7			Microtubule-associated protein (Fragment)	Q98906	F box bTrCP	1	7	7	7	7	0	7	0	7	0	10.3	10.3	10.3	96.446	928	1.31	9	4				13		7.9455e-12	0.71268	1.1633	20.901	13	0.81915	0.75028	0.93444	1.2562	15.396	13	0.75995	0.76901
193	5154;5801;6573;7331;8230;8246;8505;8543;8734			IPI00821255;IPI00576060	IPI00821255;IPI00576060	9;9	9;9	9;9			30 kDa protein;Voltage-dependent anion channel	Q9I9D1		2	9	9	9	9	0	9	0	9	0	46.8	46.8	46.8	30.295	284	5					10	10		1.9212e-151	0.67161	1.0423	11.219	10	0.05024	1	0.67563	0.87438	4.0952	10	0.17047	1
194	85;6059;6290;6835;8551			IPI00576073	IPI00576073	5	5	5			hypothetical protein			1	5	5	5	5	3	5	3	5	3	26.9	26.9	26.9	28.214	268	5					8	5	3	8.0483e-121	0.74816	0.9182	25.834	8	0.7822	1	0.85929	1.1036	10.717	8	0.7822	1
195	116;118;135;295;414;664;730;834;853;1135;1176;1559;1794;1798;2041;2584;2818;2953;3376;3405;4077;4272;4446;4485;4900;5026;5052;5057;5572;5658;5808;5844;5887;5895;6234;7457;7579;7649;7680;7877;8065;8627	136;263;264;265	90;382;1544;1548	IPI00583714;IPI00576130;IPI00597479;IPI00822642	IPI00583714;IPI00576130;IPI00597479;IPI00822642	42;42;42;42	25;25;25;25	24;24;24;24			Nonmuscle myosin heavy chain;Nonmuscle myosin heavy chain;Nonmuscle myosin heavy chain;Nonmuscle myosin heavy chain	Q789A4;Q02015;Q789A5;Q789A6		4	42	25	24	23	39	8	24	7	23	23.7	15	14.5	232.59	2007	1.11	34				1	10	25	0	0.66732	0.92992	43.973	29	1	0.3003	1.1064	1.3167	27.818	29	0.068314	0.044102
196	1634;1837;1942;3449;3798;4926;6520;7923			IPI00576146	IPI00576146	8	8	8			Putative uncharacterized protein	Q5F3R9		1	8	8	8	8	2	8	2	8	2	43.3	43.3	43.3	32.151	277	4.59				9	13	20	2	1.5182e-174	0.61198	0.93963	21.125	22	0.31989	0.16759	0.81049	1.0299	13.397	22	0.6514	0.89202
197	1060;1119;1172;1394;1688;1689;2277;2448;3994;4504;5047;5101;5560;5585;6181;7786;7815;7983;8509	266	36	IPI00576187	IPI00576187	19	19	19			Putative uncharacterized protein	Q5ZMW1;Q8AYI3		1	19	19	19	19	0	19	0	19	0	33.6	33.6	33.6	85.649	785	2.2		24	6			30		1.0909e-103	0.66987	0.96797	27.968	28	0.91484	0.71212	0.72533	0.93155	34.755	28	0.26651	0.87709
198	3181;4923	267	236	IPI00576279	IPI00576279	2	2	2			Putative uncharacterized protein	Q5ZL92		1	2	2	2	2	0	2	0	2	0	13.1	13.1	13.1	26.526	245	5					2	2		2.81e-19	1.3561	1.7499	1.6894	2	1	1	1.1764	1.546	13.926	2	1	1
199	4697;8137			IPI00576318;IPI00593882;IPI00591901;IPI00578831;IPI00820004	IPI00576318;IPI00593882;IPI00591901;IPI00578831;IPI00820004	2;1;1;1;1	2;1;1;1;1	2;1;1;1;1			Filamin;CgABP260;Filamin;267 kDa protein;Retina filamin (Fragment)	Q788Z3;Q90574;O42095;Q90WF0;Q9YGW4;Q90576;Q90WF1;Q9YGW5;Q7ZZR8		5	2	2	2	2	1	2	1	2	1	0.9	0.9	0.9	275.87	2567	1	3					2	1	0.00047104	0.34828	0.58033	40.709	3	1	1	0.90847	1.191	22.431	3	1	1
200	307;1721;2875;3118;3433;3518;3668;4007;5941;6308;8813	268	183	IPI00576336	IPI00576336	11	2	2			Serine/threonine protein phosphatase	Q5ZL39		1	11	2	2	11	10	2	2	2	2	38.7	7.4	7.4	36.999	323	4.8				1	4	3	2	1.0127e-154	0.93005	1.1462	21.123	5	0.38546	0.63593	0.87377	1.0981	7.3366	5	0.1509	0.1352
201	601;828;1080;1272;2249;3121;3681;6491;6691;7097;7475			IPI00576358	IPI00576358	11	11	11			86 kDa protein			1	11	11	11	0	11	0	11	0	11	16.7	16.7	16.7	86.482	753	2.92		1	12				13	9.3948e-38	0.74274	0.96603	21.444	12	0.55545	1	0.84097	1.066	13.707	12	0.29809	1
202	296;593;3356;4328;5414;5630;6317;7231;8848			IPI00579541;IPI00576428;IPI00821871	IPI00579541;IPI00576428	9;9;3	9;9;3	9;9;3			30 kDa protein;60S ribosomal protein L7a	P32429		3	9	9	9	9	3	9	3	9	3	38.9	38.9	38.9	30.473	270	5					13	10	3	4.6304e-42	0.69057	0.98876	11.763	12	0.26459	1	0.98677	1.2625	52.207	12	0.099186	1
203	112;2350			IPI00576496	IPI00576496	2	2	2			Putative uncharacterized protein	Q5ZJV5		1	2	2	2	2	0	2	0	2	0	12.9	12.9	12.9	19.631	171	5					2	2		0.00011447	0.72842	1.0454	4.1261	2	1	1	0.71897	0.9453	8.0864	2	1	1
204	18;327;1364;2461;2863;3192;3339;3873;4024;4048;4221;4259;4284;4285;4546;5551;5593;5652;5691;5692;6225;6526;6606;6777;7981;8400	269;270	349;470	IPI00576513;IPI00818498;IPI00581283;IPI00587350;IPI00811610	IPI00576513;IPI00818498	26;26;7;5;4	26;26;7;5;4	26;26;7;5;4			53 kDa protein;Putative uncharacterized protein	Q5ZI60;Q5ZM70		5	26	26	26	26	17	26	17	26	17	47.4	47.4	47.4	53.308	475	2.99	22	22	34	55	5	84	54	4.7844e-238	0.56384	0.81286	22.025	137	0.52374	0.0015259	0.89789	1.1527	19.226	137	0.96958	0.45476
205	5733;7684			IPI00576529;IPI00819332	IPI00576529;IPI00819332	2;2	2;2	2;2			ATP-dependent RNA helicase DDX42;78 kDa protein	Q5F485		2	2	2	2	2	0	2	0	2	0	2.1	2.1	2.1	103.25	946	2		2				2		0.0079273	0.70132	1.0306	12.886	2	1	1	0.74322	0.99299	10.951	2	1	1
206	1562;1566;2649;2891;3511;4574;6749;7012;8697	271;272	46;137	IPI00576601	IPI00576601	9	8	8			Putative uncharacterized protein	Q5ZLB3		1	9	8	8	9	5	8	4	8	4	32.9	30.4	30.4	38.166	368	4.52				13	14	20	7	9.5683e-150	0.75813	1.0352	30.97	26	0.51649	6.3596e-05	0.97572	1.2654	9.8115	26	0.63682	0.11235
207	3619;5622;6034			IPI00576653;IPI00810899	IPI00576653;IPI00810899	3;2	3;2	3;2			selenophosphate synthetase 1;hypothetical protein, partial			2	3	3	3	3	0	3	0	3	0	14	14	14	42.922	392	4				3		3		3.1619e-08	0.55617	0.89823	7.1341	2	1	1	0.88446	1.1526	19.353	2	1	1
208	1780			IPI00576667	IPI00576667	1	1	1			Putative uncharacterized protein	Q9YH14		1	1	1	1	1	0	1	0	1	0	16.9	16.9	16.9	8.3387	71	5					1	1		0.01577				1	1	1				1	1	1
209	5812;6162			IPI00576833	IPI00576833	2	2	2			similar to ribosomal protein L32 isoform 1			1	2	2	2	2	1	2	1	2	1	19.1	19.1	19.1	12.583	110	5					3	2	1	0.0024857	0.70477	0.89493	6.6777	2	1	1	0.81551	1.0657	18.993	2	1	1
210	1354;2187;3360;6473;7064;7148;8241			IPI00576846	IPI00576846	7	2	2			similar to Septin 11			1	7	2	2	7	0	2	0	2	0	17.9	5.6	5.6	48.959	425	4				2		2		2.1393e-14	1.1657	1.583	5.4403	2	0.03424	1	0.80908	1.0799	0.47433	2	0.48207	1
211	198;1548;3196;3197;3833;4211;4333;4415;5231;6235;6446;6766;8868			IPI00576859	IPI00576859	13	3	2			Isoform 4 of Tropomyosin alpha-1 chain	P04268-4;P04268;Q90740		1	13	3	2	12	9	2	2	2	1	28.5	8.5	5.6	32.96	284	5					4	2	2	6.8823e-36	0.63253	0.63972	44.602	4	0.15567	1	0.95475	1.2332	6.3828	4	0.051771	1
212	33;843;3320;5097;6470;7861			IPI00576865	IPI00576865	6	6	6			similar to Hepatoma-derived growth factor-related protein 2, partial			1	6	6	6	1	6	1	6	1	6	29.7	29.7	29.7	22.358	202	2.5		6	6			1	11	5.2233e-22	0.87974	1.1483	18.745	12	0.10288	0.21809	0.74809	0.89546	9.0768	12	0.13594	0.70952
213	2226;2284;5400			IPI00576925;IPI00819465;IPI00818857	IPI00576925	3;1;1	3;1;1	3;1;1			splicing factor 3b, subunit 3, 130kDa			3	3	3	3	3	0	3	0	3	0	2.4	2.4	2.4	136.58	1228	1.8	1	4				5		4.7572e-06	0.75218	1.0218	20.583	4	1	0.30633	1.0361	1.3496	33.864	4	1	0.62311
214	1592;8861			IPI00576960	IPI00576960	2	2	2			Mitochondrial carrier homolog 2	Q9PVL6		1	2	2	2	2	0	2	0	2	0	9	9	9	33.126	299	5					2	2		3.3739e-22	0.80957	1.0702	5.8591	2	1	1	0.7288	0.97008	28.182	2	1	1
215	1118;2239;8414;8423			IPI00822540;IPI00577013	IPI00822540;IPI00577013	4;4	4;4	4;4			25 kDa protein;Peroxiredoxin-6	Q5ZJF4		2	4	4	4	4	0	4	0	4	0	22	22	22	25.387	227	5					5	5		2.6843e-15	0.64634	0.92662	6.7355	5	1	1	0.82738	1.0931	143.77	5	1	1
216	7543;8661			IPI00821232;IPI00577014;IPI00574863	IPI00821232;IPI00577014;IPI00574863	2;2;1	2;2;1	2;2;1			30 kDa protein;20-hydroxysteroid dehydrogenase;Carbonyl reductase (Fragment)	Q4JK63;Q7LZH9		3	2	2	2	2	0	2	0	2	0	10.1	10.1	10.1	30.439	277	5					2	2		2.5251e-16	0.76528	1.2347	7.7792	2	1	1	0.81462	1.0481	1.189	2	1	1
217	1601;6702;7794;7795			IPI00685019;IPI00577021	IPI00685019;IPI00577021	4;4	4;4	4;4			24 kDa protein;Ig lambda chain C region	P20763		2	4	4	4	4	0	4	0	4	0	12.6	12.6	12.6	24.396	230	5					5	5		5.2523e-05	0.56512	0.91251	7.9752	4	1	1	0.86294	1.1016	6.6424	4	1	1
218	2164;5391;6695;6899;8822			IPI00577042;IPI00598624	IPI00577042	5;1	1;0	1;0			Putative uncharacterized protein	Q5ZM15		2	5	1	1	5	1	1	1	1	1	12.3	2.3	2.3	48.962	431	2		3				1	2	2.5275e-10	0.85631	0.86018	8.0581	3	0.3496	1	1.0654	1.3322	19.003	3	0.6826	1
219	380;2999;4227;6663			IPI00577045;IPI00581595;IPI00571411;IPI00574908;IPI00590764;IPI00820321	IPI00577045;IPI00581595;IPI00571411;IPI00574908;IPI00590764;IPI00820321	4;3;3;3;3;3	4;3;3;3;3;3	1;0;0;0;0;0			Histone H1.10;Histone H1.11L;Histone H1.03;Histone H1.11R;Histone H1.01;22 kDa protein	P08286;P08287;P08285;P08288;P08284		6	4	4	1	4	4	4	4	1	1	21.8	21.8	7.7	22.003	220	4.69			1	2	10	6	7	2.1904e-09	0.52035	0.66906	26.788	13	1	0.32408	1.0162	1.2952	13.452	13	1	0.0011641
220	267;549;3008;7216;7527			IPI00577047	IPI00577047	5	5	5			Ribosomal protein L18 (Fragment)	Q6EE60		1	5	5	5	5	2	5	2	5	2	38	38	38	18.849	166	5					7	5	2	6.6975e-17	0.79686	0.98649	6.2377	5	1	1	0.9554	1.2391	28.434	5	1	1
221	3968;4950;8042			IPI00577098	IPI00577098	3	3	3			Cytochrome c oxidase subunit 2	P18944;Q76L15;Q85B99		1	3	3	3	3	0	3	0	3	0	17.6	17.6	17.6	25.568	227	5					3	3		2.4749e-11	0.57856	0.87469	15.602	3	1	1	0.74185	0.94009	16.092	3	1	1
222	4885;5642;5740;7385			IPI00577115	IPI00577115	4	4	4			similar to Prp5-like DEAD-box protein			1	4	4	4	4	0	4	0	4	0	4.3	4.3	4.3	119.15	1043	2		4				4		3.216e-10	0.67593	1.0834	18.144	4	1	1	0.72198	0.95574	14.983	4	1	1
223	3041;8064			IPI00577135;IPI00590231;IPI00811970	IPI00577135;IPI00590231;IPI00811970	2;2;2	2;2;2	2;2;2			68 kDa protein;Putative uncharacterized protein;hypothetical protein, partial	Q5ZHU2		3	2	2	2	2	0	2	0	2	0	3.6	3.6	3.6	68.055	611	3			2			2		2.564e-06	0.64381	0.95845	30.368	2	1	1	0.618	0.84084	6.8046	2	1	1
224	524;543;701;854;1100;1736;2270;2472;3166;3444;4461;4489;4860;4880;5821;6128;6273;6321;7286;7537;8779	273	596	IPI00577188;IPI00819661	IPI00577188	21;8	21;8	12;4			SWI/SNF related, matrix associated, actin dependent regulator of chromatin, subfamily a, member 5		Ken box	2	21	21	12	1	21	1	21	1	12	19.4	19.4	11.9	136.85	1198	2		28				1	27	2.358e-134	0.71287	0.82658	35.132	27	0.81	1	0.94623	1.1609	34.243	27	0.136	1
225	391;4949			IPI00577194	IPI00577194	2	2	2			hypothetical protein			1	2	2	2	2	0	2	0	2	0	9	9	9	32.991	301	5					2	2		2.8928e-18	1.0243	1.344	13.503	2	1	1	1.1468	1.5215	31.075	2	1	1
226	5663			IPI00598403;IPI00577201;IPI00604212	IPI00598403;IPI00577201;IPI00604212	1;1;1	1;1;1	1;1;1			RIO kinase 2;Putative uncharacterized protein;Putative uncharacterized protein (Fragment)	Q5ZLZ8;Q5ZJ44		3	1	1	1	0	1	0	1	0	1	3.1	3.1	3.1	63.413	551	4				1			1	0.010417				1	1	1				1	1	1
227	469;509;1440;1491;1497;1966;2238;2696;2843;2858;3070;3987;4041;4042;4201;4223;4232;4280;4305;4522;4907;5490;5491;5762;5912;6186;6410;6539;7289;7464;8365;8382	274;275;276;277;278;279	334;346;410;438;489;611	IPI00577202;IPI00680028	IPI00577202;IPI00680028	32;30	32;30	32;30			Nucleolin;75 kDa protein	P15771		2	32	32	32	30	32	30	32	30	32	38.3	38.3	38.3	75.64	694	2.33	15	78	62	1	1	52	105	0	0.63694	0.88078	25.779	153	0.0015292	0.34606	0.92818	1.11	11.665	153	0.89071	0.025599
228	611;3586;3898;4556;4849;5868;6015;8395;8879			IPI00577321	IPI00577321	9	1	1			Hydroxymethylglutaryl-CoA synthase, cytoplasmic	P23228		1	9	1	1	9	0	1	0	1	0	20.7	2.7	2.7	57.558	522	3			1			1		3.9745e-20				1	0.96605	1				1	0.63682	1
229	5225;7199			IPI00577325;IPI00820328	IPI00577325;IPI00820328	2;2	2;2	2;2			Putative uncharacterized protein;134 kDa protein	Q5F354		2	2	2	2	2	0	2	0	2	0	1.6	1.6	1.6	138.55	1224	2		2				2		0.0034092	0.6765	1.0943	1.6028	2	1	1	0.71042	0.9363	18.695	2	1	1
230	1531;2422;2734;5303;6673;7090;7386			IPI00577361	IPI00577361	7	7	7			Serine-threonine kinase receptor-associated protein	Q5ZL33		1	7	7	7	7	0	7	0	7	0	27.4	27.4	27.4	38.14	350	4				9		9		2.2546e-74	0.648	1.0179	51.167	9	0.267	1	0.69103	0.90972	48.077	9	1	1
231	72;3217;7800;8668			IPI00577363	IPI00577363	4	4	4			Putative uncharacterized protein	Q5ZMK9		1	4	4	4	4	0	4	0	4	0	11.4	11.4	11.4	40.08	359	4				5		5		5.2978e-06	0.85773	1.4014	10.727	4	1	1	0.77724	1.0067	18.479	4	1	1
232	925			IPI00577366	IPI00577366	1	1	1			hypothetical protein			1	1	1	1	1	0	1	0	1	0	1.7	1.7	1.7	64.376	580	5					1	1		0.0054969				1	1	1				1	1	1
233	5933			IPI00577371	IPI00577371	1	1	1			hypothetical protein			1	1	1	1	1	0	1	0	1	0	2.3	2.3	2.3	59.406	532	5					1	1		0.0020239				1	1	1				1	1	1
234	1401;2251;2658;2862;5197;5697;6598;8878			IPI00577374	IPI00577374	8	8	8			Putative uncharacterized protein	Q5ZMI7		1	8	8	8	8	0	8	0	8	0	14.6	14.6	14.6	80.79	710	3			8			8		4.6176e-24	0.68871	0.91974	17	8	0.49273	1	0.71576	0.9529	8.7074	8	0.11953	1
235	8			IPI00577406;IPI00823214	IPI00577406;IPI00823214	1;1	1;1	1;1			similar to SART3 protein;84 kDa protein			2	1	1	1	1	0	1	0	1	0	1.5	1.5	1.5	116.13	1017	2		1				1		5.8292e-11				1	1	1				1	1	1
236	83;461;545;546;817;837;971;1069;1906;2548;2766;3043;3044;3082;3733;3781;3822;3886;4165;4246;5089;5103;5262;5556;6097;6430;6431;7197;7198;7472;7683;7975;7977;7984;8361	280;281;282;283;284;285;286;287;288;289;290	40;55;145;190;217;477;530;558;561;568;572	IPI00577421;IPI00813960;IPI00812592;IPI00813470	IPI00577421	35;7;6;3	35;7;6;3	35;7;6;3			60 kDa heat shock protein, mitochondrial	Q5ZL72		4	35	35	35	35	6	35	6	35	6	71.9	71.9	71.9	60.972	573	3.1		4	61	12		71	6	0	0.64618	1.0068	18.482	73	0.35644	1.7296e-05	0.74742	0.94945	11.128	73	0.66697	0.00093281
237	2339;3029;3847;4487;5368;5457;5657;6948;7121	291;292;293;294;295	1106;1112;1151;1158;1174	IPI00577461	IPI00577461	9	3	3			similar to eukaryotic translation initiation factor 4 gamma, 3			1	9	3	3	8	8	3	2	3	2	5.3	1.8	1.8	196.32	1788	1	5					3	2	6.066e-69	0.72484	1.074	12.562	5	0.38071	1	0.73176	0.93776	14.745	5	0.6059	1
238	2236;4598;6019;6983	296	145	IPI00577519	IPI00577519	4	4	4			Putative uncharacterized protein	Q5ZM92		1	4	4	4	4	0	4	0	4	0	13	13	13	43.766	409	4.14				6	1	7		3.9117e-32	0.66874	1.0191	28.364	7	1	0.8469	0.76544	1.0223	40.386	7	1	0.69886
239	490;1457;1498;2438;4476;6894;7446;7911;8680	297	240	IPI00577528;IPI00580691;IPI00811677	IPI00577528	9;2;1	9;2;1	9;2;1			Putative uncharacterized protein	Q5F3A9		3	9	9	9	8	5	8	5	8	5	12.6	12.6	12.6	87.713	762	2.62		8	13			15	6	7.1369e-55	0.73132	1.0728	11.029	21	0.48792	0.24155	0.81699	1.0129	13.268	21	0.66823	0.68385
240	5421	298;299;300	670;683;688	IPI00577557	IPI00577557	1	1	1			79 kDa protein			1	1	1	1	1	1	1	1	1	1	3	3	3	78.686	695	2.89	5	4	2	2	5	11	7	0.070009	12.659	17.052	47.157	18	1	0.20202	0.36066	0.46115	60.071	18	1	0.54168
241	5671;8447;8873			IPI00577674	IPI00577674	3	3	3			60S ribosomal protein L27	P61355		1	3	3	3	3	2	3	2	3	2	27.9	27.9	27.9	15.798	136	5					6	3	3	1.0872e-08	0.81834	1.0369	11.226	6	1	1	0.99082	1.2927	8.3896	6	1	1
242	272;329;883;1257;1374;2070;2085;2146;2500;2802;3018;3403;3516;3517;3869;4199;4424;6244;7612;8204;8654;8655	301	661	IPI00577675	IPI00577675	22	22	22			Putative uncharacterized protein	Q5ZLZ1		1	22	22	22	22	1	22	1	22	1	26.7	26.7	26.7	100.35	888	2		30				29	1	1.1068e-130	0.74039	1.0568	14.281	28	0.43359	1	0.74637	0.97797	10.984	28	0.86684	1
243	3111			IPI00821619;IPI00577724	IPI00821619;IPI00577724	1;1	1;1	1;1			similar to putative lipid kinase;Putative uncharacterized protein (Fragment)	Q5ZHK2		2	1	1	1	1	1	1	1	1	1	1.7	1.7	1.7	47.78	424	2		2				1	1	0.015595	1.5019	1.7001	46.426	2	1	1	0.80949	1.0545	12.54	2	1	1
244	479;1127;1376;2372;2615;4430;4770;5003;5809;7413			IPI00577730	IPI00577730	10	10	10			hypothetical protein		F box bTrCP	1	10	10	10	10	0	10	0	10	0	18.5	18.5	18.5	67.744	601	2.82		2	9			11		6.6801e-38	0.51881	0.84682	13.575	11	0.32823	0.20889	0.79654	1.0263	20.966	11	0.51089	0.22811
245	759;1343;1777;1880;4090;4371;5751;6323;6765;7183;7282;8069;8597;8741;8742;8760	215;302	160;218	IPI00577739;IPI00583019;IPI00592567;IPI00883211	IPI00577739;IPI00583019	16;11;2;1	11;9;0;0	10;8;0;0			14-3-3 protein theta;Putative uncharacterized protein (Fragment)	Q5ZMD1;Q5ZM05		4	16	11	10	16	2	11	0	10	0	62.4	48.2	44.9	27.782	245	5					13	13		1.1735e-119	0.6629	1.0273	18.466	13	0.29994	1	0.81715	1.0617	9.3459	13	0.81182	1
246	814;4332;4974;5647;8009;8615	303	79	IPI00577746	IPI00577746	6	6	3			Eukaryotic translation initiation factor 5A-1	Q09121		1	6	6	3	6	0	6	0	3	0	47.2	47.2	29.9	15.889	144	5					8	8		3.6715e-21	0.63182	0.9468	11.262	8	0.78717	1	0.80875	0.99237	5.5893	8	0.704	1
247	150;1365;1603;2291;3115;3989;4080;4803;4845;5114;5845;5952;8299;8314			IPI00818897;IPI00577749;REV__IPI00589520	IPI00818897;IPI00577749	14;14;1	14;14;1	12;12;0			49 kDa protein;Basic leucine zipper and W2 domain-containing protein 2	Q5ZL42		3	14	14	12	14	0	14	0	12	0	31.4	31.4	28.3	48.548	421	4				17		17		7.2925e-66	0.66564	1.0257	12.862	17	0.22069	1	0.77332	0.96146	10.147	17	0.37481	1
248	655;806;1106;1156;1162;2119;2272;2797;2949;4003;4702;4722;4925;5259;5694;7010;7396;7788;7833;8641	304;305;306	53;58;293	IPI00577774;IPI00810758;IPI00598809	IPI00577774	20;3;2	20;3;2	20;3;2			Putative uncharacterized protein	Q5ZL82		3	20	20	20	20	0	20	0	20	0	48.5	48.5	48.5	50.469	452	4.03				29	1	30		1.6117e-125	0.61396	0.90608	9.1907	30	0.17499	0.44447	0.71209	0.90822	24.262	30	0.54795	0.5475
249	246;1686;2473;2568;3113;3190;3523;3820;5177;5531;6638;7406;7850	307;308	264;279	IPI00577857	IPI00577857	13	13	13			similar to Malate dehydrogenase 2, NAD			1	13	13	13	13	0	13	0	13	0	50.4	50.4	50.4	36.968	351	4.8				5	20	25		2.414e-127	0.64198	0.92809	10.815	23	0.94319	0.29133	0.78233	0.99309	13.631	23	0.50531	0.85563
250	470;3732			IPI00577871	IPI00577871	2	2	2			Putative uncharacterized protein	Q5F328		1	2	2	2	2	0	2	0	2	0	4	4	4	62.031	569	3			2			2		1.0552e-06	0.75792	1.1291	11.352	2	1	1	0.88485	1.2032	4.5581	2	1	1
251	5232;7363;7832			IPI00577989;IPI00821982;IPI00813598	IPI00577989;IPI00821982;IPI00813598	3;3;2	3;3;2	3;3;2			60S ribosomal protein L30;12 kDa protein;similar to ribosomal protein L30	P67883		3	3	3	3	3	2	3	2	3	2	40.9	40.9	40.9	12.814	115	5					5	3	2	1.5213e-25	0.85316	0.98369	10.833	5	1	1	0.92455	1.1758	17.784	5	1	1
252	3908			IPI00820934;IPI00578066	IPI00820934;IPI00578066	1;1	1;1	1;1			138 kDa protein;similar to KIAA0261			2	1	1	1	1	0	1	0	1	0	1.5	1.5	1.5	138.46	1241	2		1				1		0.00092456				1	1	1				1	1	1
253	5283;6739;8081			IPI00578083;IPI00818549	IPI00578083;IPI00818549	3;3	3;3	3;3			similar to telomere-associated protein RIF1;250 kDa protein			2	3	3	3	3	0	3	0	3	0	1.3	1.3	1.3	254.28	2326	1.67	2		1			3		0.00083916	0.69819	0.94779	6.5506	3	1	0.76315	0.71841	0.92205	8.8307	3	1	0.60208
254	48;977;1164;2554;3640;4348;4361;4532;5058;5068;5888;6182;6406;6457;7026;7803;8431	309	733	IPI00578116;IPI00820899	IPI00578116;IPI00820899	17;17	17;17	17;17			225 kDa protein;226 kDa protein		F box bTrCP	2	17	17	17	8	15	8	15	8	15	11.1	11.1	11.1	224.8	2001	1	25					10	15	3.907e-82	0.43903	0.62416	77.765	24	0.86648	1	1.0901	1.2994	21.224	24	0.59937	1
255	8105			IPI00578167	IPI00578167	1	1	1			similar to Mybbp1a protein			1	1	1	1	1	0	1	0	1	0	0.8	0.8	0.8	148.59	1311	3.5		1			1	2		0.0024356	15.084	23.82	407.38	2	1	1	0.94992	1.2126	26.006	2	1	1
256	233;3498;6246;6929;7110			IPI00578195	IPI00578195	5	5	5			Low molecular weight phosphotyrosine protein phosphatase	Q5ZKG5		1	5	5	5	5	1	5	1	5	1	32.9	32.9	32.9	18.196	158	5					7	6	1	2.0215e-19	0.66973	1.0563	12.903	6	0.6826	1	0.70162	0.90648	12.979	6	0.2328	1
257	778;1484;2833			IPI00578197	IPI00578197	3	3	3			similar to FAM49B protein			1	3	3	3	3	0	3	0	3	0	12.3	12.3	12.3	36.777	324	5					3	3		4.1834e-05	0.70115	1.0377	11.64	3	1	1	0.71041	0.91564	3.9417	3	1	1
258	1178;4462;5276;5389;5749;8762	310	68	IPI00578215;IPI00823178	IPI00578215	6;1	6;1	6;1			similar to proliferation-associated SNF2-like protein			2	6	6	6	6	0	6	0	6	0	7.9	7.9	7.9	94.789	822	2.38		7			1	8		6.0031e-26	0.84293	1.1256	16.152	7	0.3965	1	0.67673	0.90326	11.004	7	0.05842	1
259	877;898;4746;4812;5212;6113;7514;8072			IPI00578317;IPI00581723;IPI00574862	IPI00578317;IPI00581723;IPI00574862	8;5;5	8;5;5	7;4;4			Putative uncharacterized protein;similar to SFRS4;26 kDa protein	Q5ZJ59	Ken box	3	8	8	7	7	8	7	8	7	7	20.1	20.1	17.5	40.171	348	3.78		1	6	18	2	7	20	1.7658e-29	0.74728	1.0275	17.517	26	0.2604	0.15525	0.93799	1.1528	9.9001	26	0.57016	0.60313
260	800;1479;2311;3581;3817;4687;5797;7500;7739;8030;8033;8910	311;312;313;314	196;206;260;284	IPI00578336	IPI00578336	12	12	12			similar to translation initiation factor 3 47 kDa subunit			1	12	12	12	8	10	8	10	8	10	44.3	44.3	44.3	35.257	332	4.52				11	12	10	13	1.8708e-110	0.78814	0.85349	14.431	22	0.74561	8.3514e-05	0.82417	1.0577	13.586	22	0.79541	0.075505
261	373;400;493;703;744;758;1469;1641;1644;1951;2227;2421;2662;2664;3079;3762;3907;3947;4085;4290;4587;5477;5629;5726;5832;5963;5987;6051;6117;6264;6741;6812;6836;7790;7846;8207;8211;8407;8837	174;175;176;177;178;179;180;315;316;317	72;158;161;202;383;491;550;574;585;597	IPI00578358;IPI00587440;IPI00570679	IPI00578358	39;13;10	39;13;10	10;6;4			Putative uncharacterized protein	Q5ZL53		3	39	39	10	29	38	29	38	5	9	62.6	62.6	16.3	70.939	637	3.08	4	34	99	49	4	44	146	0	0.95422	1.1981	30.155	178	0.49265	0.71684	0.81899	0.99299	34.705	179	0.84642	0.91672
262	986;1099;1208;2256;3077;4043;4806;5356;5633;6103;7224;8801	318	461	IPI00578390;IPI00823227	IPI00578390;IPI00823227	12;12	12;12	12;12			similar to Heterogeneous nuclear ribonucleoprotein U;Scaffold attachment factor A	Q2MHD2		2	12	12	12	11	6	11	6	11	6	18.3	18.3	18.3	77.531	694	2		19				13	6	1.5776e-73	0.60809	0.91468	19.285	16	0.27164	1	0.8483	1.0762	9.3542	16	0.55545	1
263	2007;2411;3087;5487;8353	319;320	40;460	IPI00578410;IPI00818325	IPI00578410;IPI00818325	5;4	5;4	5;4			Lens epithelium-derived growth factor;Putative uncharacterized protein	Q5XXA9;Q5ZLE5		2	5	5	5	2	5	2	5	2	5	11.2	11.2	11.2	64.926	579	3		2	6	2		2	8	3.3558e-21	0.41326	0.64062	45.49	8	1.0496	0.26584	0.84457	1.0052	85.475	8	1.0496	0.084333
264	353;1180;1915;1941;3116;3874;6681;7098			IPI00578450	IPI00578450	8	1	1			Putative uncharacterized protein	Q5ZMD9		1	8	1	1	8	0	1	0	1	0	15.4	1.7	1.7	59.396	519	3.5			1	1		2		1.0284e-17	0.5734	0.94208	4.8173	2	0.16003	1	0.83529	1.1151	6.7975	2	0.73576	1
265	3175;5301;5995;7742			IPI00578471;IPI00819581	IPI00578471;IPI00819581	4;4	4;4	4;4			Protein;116 kDa protein			2	4	4	4	0	4	0	4	0	4	5.3	5.3	5.3	121.77	1080	2		5					5	2.5504e-09	0.41383	0.56658	8.9269	5	1	1	0.68811	0.86241	7.9483	5	1	1
266	476;533;1395;2200;2479;3394;3401;3554;4035;4566;6240;6450;7582	321	305	IPI00578484	IPI00578484	13	6	6			Ezrin	Q9YGW6	Ken box	1	13	6	6	13	0	6	0	6	0	22.2	12.8	12.8	69.366	585	3			6			6		4.2565e-24	0.57241	0.89855	21.672	6	0.013166	1	0.53348	0.72551	28.513	6	0.39428	1
267	772;4008;5614;8253;8754			IPI00821605;IPI00819418;IPI00578567;IPI00581050	IPI00821605;IPI00819418;IPI00578567	5;5;5;1	5;5;5;1	5;5;5;1			Putative uncharacterized protein;82 kDa protein;82 kDa protein	Q5ZLW1		4	5	5	5	5	0	5	0	5	0	7.4	7.4	7.4	82.264	715	2.57		3	4			7		6.2433e-07	0.75864	1.2414	22.387	5	1	0.65014	0.73709	1.0032	25.93	5	1	0.027404
268	452;723;2066			IPI00578615	IPI00578615	3	3	3			34 kDa protein			1	3	3	3	3	0	3	0	3	0	13.3	13.3	13.3	33.678	309	5					3	3		1.4788e-12	0.8064	1.2542	24.585	3	1	1	1.063	1.3589	9.294	3	1	1
269	1096;1343;1766;1880;2305;2785;4090;4371;5366;5438;5751;7125;7185;8457;8596;8739;8740	215;302;322;323;324	1;22;26;160;218	IPI00578632;IPI00820116	IPI00578632;IPI00820116	17;15	17;15	11;10			14-3-3 protein zeta;24 kDa protein	Q5ZKC9;Q9PS11;Q9PS14		2	17	17	11	17	5	17	5	11	3	66.5	66.5	49.4	27.775	245	4.75				10	30	34	6	2.6491e-246	0.66947	1.0354	37.577	39	0.14368	0.91057	0.86733	1.1132	29.324	39	0.88121	0.00011952
270	270			IPI00578643;IPI00812294	IPI00578643;IPI00812294	1;1	1;1	1;1			similar to RNA polymerase II subunit hRPB17 isoform 2;similar to RNA polymerase II subunit hRPB17 isoform 1			2	1	1	1	1	1	1	1	1	1	8	8	8	17.143	150	5					2	1	1	0.0008429	0.73188	0.95258	2.6846	2	1	1	0.77036	1.0003	7.6447	2	1	1
271	5108			IPI00578748	IPI00578748	1	1	1			Dsn1 protein	Q1T768		1	1	1	1	0	1	0	1	0	1	12.3	12.3	12.3	38.617	349	3			1				1	0.0013866				1	1	1				1	1	1
272	1658;2031;2192;2246;2379;3205;3399;3879;3940;4711;6633;6745;8747;8862			IPI00578776;IPI00684636;IPI00682310	IPI00578776;IPI00684636	14;14;6	14;14;6	14;14;6			Lysyl-tRNA synthetase;67 kDa protein	Q5ZKP8		3	14	14	14	14	0	14	0	14	0	27.8	27.8	27.8	67.917	590	3			15			15		1.0561e-71	0.79015	1.0572	9.9436	14	0.88662	1	0.80147	1.041	12.283	14	0.66761	1
273	737;788;5646;7150			IPI00578778	IPI00578778	4	4	4			similar to adenylate kinase			1	4	4	4	4	0	4	0	4	0	19.2	19.2	19.2	26.156	240	5					5	5		1.0637e-06	0.65258	0.9936	13.943	5	1	1	0.76768	0.99856	20.341	5	1	1
274	3522			IPI00578812	IPI00578812	1	1	1			C-4 methylsterol oxidase	Q5ZLL6		1	1	1	1	1	0	1	0	1	0	4.1	4.1	4.1	35.485	296	5					1	1		6.5621e-16				1	1	1				1	1	1
275	312;2018;2242;4230			IPI00578825;IPI00813079	IPI00578825;IPI00813079	4;2	4;2	4;2			Putative uncharacterized protein;hypothetical protein, partial	Q5F403		2	4	4	4	4	0	4	0	4	0	15.2	15.2	15.2	41.887	374	4				4		4		7.1652e-07	0.54836	0.88031	23.984	4	1	1	0.55571	0.73467	14.188	4	1	1
276	5373	325	1	IPI00578962	IPI00578962	1	1	1			Putative uncharacterized protein	Q5ZMK2		1	1	1	1	1	0	1	0	1	0	0.7	0.7	0.7	150.05	1330	3			1			1		0.13475				0	1	1				0	1	1
277	5925;6585			IPI00822660;IPI00578980	IPI00822660;IPI00578980	2;2	2;2	2;2			113 kDa protein;Isoleucyl-tRNA synthetase, mitochondrial	Q5ZKA2		2	2	2	2	2	0	2	0	2	0	2.7	2.7	2.7	113.09	1011	2		2				2		0.00031168	0.56461	0.82467	19.266	2	1	1	0.59395	0.79138	6.7362	2	1	1
278	930;2906;3294;3524;3735;4355;5117;5411;6110;6328;6601;6871;6947;7146;8257;8624	326;327;328;329;330	385;401;402;579;1042	IPI00578991	IPI00578991	16	16	16			similar to activity-dependent neuroprotective protein			1	16	16	16	0	16	0	16	0	16	17.1	17.1	17.1	137.09	1209	2		17					17	2.6299e-79	1.0821	1.3719	23.695	17	0.015232	1	1.1228	1.386	16.394	17	0.41809	1
279	197;672;1039;1577;2120;2442;3053;3097;3553;3966;4262;6540;7004;8640			IPI00579016	IPI00579016	14	14	14			hypothetical protein			1	14	14	14	14	0	14	0	14	0	22	22	22	93.326	833	2		15				15		6.1536e-63	0.75352	1.0017	7.9219	15	0.50275	1	0.82777	1.0733	11.082	15	0.99405	1
280	3903			IPI00579063	IPI00579063	1	1	1			hypothetical protein			1	1	1	1	0	1	0	1	0	1	3.6	3.6	3.6	31.389	275	5					1		1	3.9978e-05				1	1	1				1	1	1
281	84;1141;1323;2436;4830;5392;6120;6137;7540;7681;8842	331	297	IPI00579067;IPI00598268	IPI00579067;IPI00598268	11;11	11;11	11;11			106 kDa protein;26S proteasome non-ATPase regulatory subunit 1	Q5F418		2	11	11	11	11	0	11	0	11	0	16.1	16.1	16.1	106.44	958	2		11				11		8.0779e-40	0.59101	0.9194	17.329	11	0.18994	1	0.77924	1.0238	13.188	11	0.070952	1
282	632;662;707;2476;3243;3284;8923			IPI00579078;IPI00811258	IPI00579078	7;3	7;3	7;3			60S ribosomal protein L6	Q8UWG7		2	7	7	7	7	0	7	0	7	0	23.8	23.8	23.8	33.923	298	3.46	3			8	2	13		4.8903e-21	0.6766	1.056	24.845	13	0.002786	0.63907	1.0291	1.3177	10.761	13	0.64451	0.31868
283	34;64;1256;1343;1459;1493;3227;3639;4371;4701;5359;5751;7766;8599;8600;8738	215;332;333;334;335;336;337	1;23;27;33;160;221;235	IPI00579092;IPI00820692;IPI00821303	IPI00579092;IPI00820692	16;12;2	13;10;1	13;10;1			14-3-3 protein epsilon;29 kDa protein	Q5ZMT0		3	16	13	13	16	4	13	2	13	2	70.6	60.8	60.8	29.174	255	4.96				1	24	23	2	4.0279e-201	0.6724	0.98869	23.259	24	0.77103	0.97346	0.79503	1.0171	11.437	24	0.91949	0.15021
284	3945			IPI00579109	IPI00579109	1	1	1			similar to MGC81256 protein			1	1	1	1	1	0	1	0	1	0	5.7	5.7	5.7	44.09	421	4				1		1		0.0075433				1	1	1				1	1	1
285	2856;3677;6629;8581;8843			IPI00579121;IPI00818627;IPI00819262;IPI00823281;IPI00819568	IPI00579121;IPI00818627;IPI00819262;IPI00823281;IPI00819568	5;4;4;4;4	5;4;4;4;4	5;4;4;4;4			Structural maintenance of chromosomes protein 2;136 kDa protein;134 kDa protein;134 kDa protein;131 kDa protein	Q90988		5	5	5	5	5	0	5	0	5	0	4.3	4.3	4.3	134.94	1189	2		5				5		6.8467e-48	0.65061	1.0589	16.193	5	0.6826	1	0.79579	1.0645	13.275	5	0.9494	1
286	5430			IPI00579148;IPI00680148;IPI00818204	IPI00579148;IPI00680148;IPI00818204	1;1;1	1;1;1	1;1;1			Period circadian protein homolog 2;Circadian clock protein;29 kDa protein	Q8QGQ8;Q8JH32		3	1	1	1	0	1	0	1	0	1	1	1	1	147.94	1344	2	1	1	1				3	0.012039	0.2641	0.39993	49.036	3	1	0.58434	0.21717	0.253	28.739	3	1	0.85384
287	1155;2796;3270;3664;5516;5588;5960;6503			IPI00579203	IPI00579203	8	7	7			High mobility group protein B2	P26584		1	8	7	7	8	0	7	0	7	0	37.7	34.8	34.8	23.827	207	5					11	11		5.3257e-20	0.77037	1.138	11.776	11	0.61034	1	1.0345	1.3017	13.154	11	0.95537	1
288	2054;5776			IPI00822110;IPI00579245;IPI00818995	IPI00822110;IPI00579245;IPI00818995	2;2;2	2;2;2	2;2;2			105 kDa protein;102 kDa protein;similar to insulin-degrading enzyme		Ken box	3	2	2	2	2	0	2	0	2	0	2.6	2.6	2.6	105.3	907	2		2				2		0.00016103	0.44517	0.72433	38.215	2	1	1	0.50989	0.66442	55.019	2	1	1
289	1003;1137;1197;1205;1316;1337;1793;2444;2571;2814;3098;3326;3343;3565;3957;4114;4275;4541;5207;5446;6167;6180;6368;6591;6683;6931;7173;7629;7993;8325;8469;8781;8883	338;339;340;341;342	213;344;347;372;566	IPI00579247;IPI00822944;IPI00578446;IPI00819436	IPI00579247;IPI00822944	33;33;1;1	33;33;1;1	32;32;1;1			Putative uncharacterized protein;71 kDa protein	A7VJB0;Q5F491	F box bTrCP	4	33	33	32	33	14	33	14	32	14	59.8	59.8	58.1	72.048	651	2.83		15	68	1		67	17	0	0.62723	0.92152	24.575	81	0.65054	0.47259	0.69502	0.90658	29.791	81	0.89717	0.038524
290	4589			IPI00602853;IPI00579250;IPI00584954	IPI00602853;IPI00579250;IPI00584954	1;1;1	1;1;1	1;1;1			135 kDa protein;Putative uncharacterized protein;similar to Sec24A protein	Q5ZM67		3	1	1	1	1	0	1	0	1	0	0.9	0.9	0.9	135.2	1238	2		1				1		8.1059e-05				1	1	1				1	1	1
291	4502			IPI00579284;IPI00818340	IPI00579284;IPI00818340	1;1	1;1	1;1			hypothetical protein LOC416239;Putative uncharacterized protein	Q5F438		2	1	1	1	1	1	1	1	1	1	1.5	1.5	1.5	77.008	684	2.33		2	1			1	2	0.0099967	0.96412	1.0603	3.6806	3	1	0.36099	0.84352	1.0193	6.686	3	1	0.92814
292	4674			IPI00579329;IPI00682735	IPI00579329;IPI00682735	1;1	1;1	1;1			Putative uncharacterized protein;hypothetical protein	Q5ZJM7		2	1	1	1	1	0	1	0	1	0	4.9	4.9	4.9	31.24	265	5					1	1		0.0068887				1	1	1				1	1	1
293	2552;7107;8573			IPI00579451;IPI00821363;IPI00819165	IPI00579451;IPI00821363;IPI00819165	3;2;2	3;2;2	3;2;2			Putative uncharacterized protein;60 kDa protein;54 kDa protein	Q5ZIV6		3	3	3	3	3	0	3	0	3	0	7.3	7.3	7.3	73.511	668	3			3			3		1.9049e-05	0.76095	1.0277	13.725	3	1	1	0.64145	0.87695	28.872	3	1	1
294	170			IPI00602883;IPI00579539	IPI00602883;IPI00579539	1;1	1;1	1;1			107 kDa protein;Putative uncharacterized protein	Q5F441		2	1	1	1	1	0	1	0	1	0	1.6	1.6	1.6	106.69	965	2		1				1		2.5086e-07				1	1	1				1	1	1
295	2710;3411;7566;7986			IPI00579547;IPI00823375	IPI00579547;IPI00823375	4;4	4;4	4;4			similar to KIAA0432;93 kDa protein			2	4	4	4	3	3	3	3	3	3	5.2	5.2	5.2	103.97	910	2.5		3	3			3	3	6.2213e-11	0.67768	0.86018	16.135	6	1	0.34414	0.85298	1.1155	14.803	6	1	0.1398
296	82;335;631;1345;1684;1982;2399;2555;2958;3583;3701;3710;4157;4391;4422;4628;4629;4706;4715;5125;5428;6348;6839;7662;7754;8188;8262;8293	343;344;345;346;347;348;349	244;353;367;436;445;480;513	IPI00579548	IPI00579548	28	28	28			Putative uncharacterized protein	Q5F424		1	28	28	28	28	0	28	0	28	0	65.4	65.4	65.4	57.431	535	3.38			43	26		69		1.372e-284	0.64649	0.97466	19.359	68	0.79913	0.49972	0.7535	0.97579	15.12	68	0.92072	0.64098
297	110;454;1360;2388;4458;7176;7885;8915			IPI00579557;IPI00811946	IPI00579557;IPI00811946	8;8	8;8	8;8			similar to AHA1, activator of heat shock protein ATPase homolog 1 (yeast) isoform 2;similar to AHA1, activator of heat shock protein ATPase homolog 1 (yeast) isoform 1			2	8	8	8	8	0	8	0	8	0	28.5	28.5	28.5	38.045	340	4				9		9		5.8629e-53	0.67268	0.94591	12.538	9	0.86653	1	0.68781	0.91858	14.014	9	0.11953	1
298	3674			IPI00579595	IPI00579595	1	1	1			Chromosome-associated kinesin KIF4	Q90640		1	1	1	1	1	0	1	0	1	0	0.8	0.8	0.8	139.05	1226	2		1				1		0.00015231				1	1	1				1	1	1
299	415;533;2073;2479;3402;3554;3673;3836;4035;4566;6240;6252;6450	321	305	IPI00579612;IPI00818659	IPI00579612;IPI00818659	13;13	5;5	5;5			Radixin;68 kDa protein	Q9PU45		2	13	5	5	13	0	5	0	5	0	22	10.1	10.1	68.554	583	3			6			6		1.6962e-25	0.76306	1.0307	16.005	6	0.046346	1	0.73661	0.99491	25.919	6	0.063955	1
300	5050			IPI00579696;IPI00684111	IPI00579696;IPI00684111	1;1	1;1	1;1			G2/mitotic-specific cyclin-B2;44 kDa protein	P29332		2	1	1	1	1	0	1	0	1	0	3.5	3.5	3.5	44.651	399	4				1		1		3.558e-08				1	1	1				1	1	1
301	630;5267;5329;5577			IPI00595247;IPI00579764	IPI00595247;IPI00579764	4;4	4;4	4;4			Tyrosine-protein kinase BTK;Putative uncharacterized protein	Q8JH64;Q5ZLF2		2	4	4	4	4	1	4	1	4	1	6.4	6.4	6.4	75.878	657	2.86		1	6			6	1	4.0285e-16	0.89658	1.2853	16.333	5	1	0.38279	0.74101	1.0277	19.402	5	1	0.36846
302	3102;3271;4353;8823			IPI00579786	IPI00579786	4	4	4			hypothetical protein			1	4	4	4	1	4	1	4	1	4	12.7	12.7	12.7	47.293	426	3.73			3	8		1	10	4.1979e-36	0.44124	0.63027	18.833	11	1	0.86883	0.78466	0.93983	12.61	11	1	0.37146
303	7576;7594			IPI00579805	IPI00579805	2	2	2			Putative uncharacterized protein	Q5ZI93		1	2	2	2	2	0	2	0	2	0	12.2	12.2	12.2	22.181	205	5					2	2		4.2797e-09	1.0181	1.454	0.83473	2	1	1	1.0899	1.4283	12.352	2	1	1
304	2002;7460			IPI00579951;IPI00822485	IPI00579951;IPI00822485	2;2	2;2	2;2			Putative uncharacterized protein;31 kDa protein	Q5ZKC3		2	2	2	2	2	0	2	0	2	0	6	6	6	41.689	382	4				2		2		0.00066879	0.82423	1.1115	20.061	2	1	1	0.7716	1.0262	7.6125	2	1	1
305	7168			IPI00579957	IPI00579957	1	1	1			hypothetical protein			1	1	1	1	1	0	1	0	1	0	3.1	3.1	3.1	49.972	450	4				1		1		8.2583e-07				1	1	1				1	1	1
306	775;3828;3835;4163;6793;7114;8260			IPI00579990;IPI00679838	IPI00579990;IPI00679838	7;6	4;3	4;3			Putative uncharacterized protein;68 kDa protein	Q5ZHW0		2	7	4	4	7	0	4	0	4	0	10.4	7.9	7.9	66.279	632	3			4			4		1.3632e-20	0.57786	0.78074	3.7584	4	0.70166	1	1.2601	1.7077	17.23	4	0.70166	1
307	111;157;769;1320;1346;1828;2583;2781;2868;3012;3354;3359;6437;7570;8616	350;351	328;330	IPI00580007	IPI00580007	15	15	15			Elongation factor Tu, mitochondrial (Fragment)	P84172		1	15	15	15	15	0	15	0	15	0	51.7	51.7	51.7	38.249	352	4				22		22		7.2882e-99	0.63159	0.87416	53.151	21	0.22121	1	0.72852	0.96038	31.613	21	0.19127	1
308	4148;8756			IPI00580009	IPI00580009	2	2	2			Succinate dehydrogenase [ubiquinone] iron-sulfur subunit, mitochondrial	Q9YHT2		1	2	2	2	2	0	2	0	2	0	6.9	6.9	6.9	32.597	290	5					2	2		0.0092051	0.45067	0.67048	8.5726	2	1	1	0.64906	0.83224	10.615	2	1	1
309	117;385;2474;2679;2916;3002;3184;6867;8015;8864			IPI00580024	IPI00580024	10	10	10			Pyruvate carboxylase	Q8JHF6		1	10	10	10	4	8	4	8	4	8	9.8	9.8	9.8	127.14	1178	2		13				4	9	6.2994e-25	0.72233	0.83455	18.328	12	0.4064	1	0.80642	1.0209	16.25	12	0.05884	1
310	1538;2825;3171;3766;3795;4160;5261;5984;6013;6215;6808	352	21	IPI00580059;IPI00811329;IPI00812933	IPI00580059;IPI00811329;IPI00812933	11;10;10	11;10;10	11;10;10			Peroxiredoxin-1;similar to natural killer cell enhancing factor isoform 3;similar to natural killer cell enhancing factor isoform 2	P0CB50		3	11	11	11	11	2	11	2	11	2	58.3	58.3	58.3	22.314	199	4.95				1	20	18	3	6.7092e-55	0.5856	0.88569	14.947	19	0.43344	0.69704	0.79216	1.0079	7.1376	19	0.68931	0.55672
311	297;1008;1024;1278;1651;2630;2905;2985;3099;3535;3880;3932;3948;4136;4447;4475;4839;5153;5352;6040;6077;6165;7711;8336;8587	353;354;355;356	109;110;201;586	IPI00580164;IPI00823005	IPI00580164;IPI00823005	25;25	25;25	25;25			134 kDa protein;DNA-directed RNA polymerase	Q5ZMN9		2	25	25	25	0	25	0	25	0	25	23.1	23.1	23.1	134.06	1176	2		28					28	1.2841e-148	1.1301	1.287	13.707	28	0.77853	1	0.71594	0.89293	17.172	28	0.48341	1
312	1284;6608			IPI00812263;IPI00580194	IPI00812263;IPI00580194	2;2	2;2	2;2			similar to serine/threonine kinase isoform 1;similar to serine/threonine kinase isoform 2			2	2	2	2	2	0	2	0	2	0	6.7	6.7	6.7	57.92	523	3			2			2		1.9454e-12	0.79519	1.2301	6.777	2	1	1	0.6874	0.94121	2.4525	2	1	1
313	227;1322;5830;8499			IPI00812276;IPI00580212	IPI00812276;IPI00580212	4;4	3;3	3;3			hypothetical protein isoform 1;hypothetical protein isoform 2			2	4	3	3	3	3	2	2	2	2	24.3	16.4	16.4	20.946	177	5					4	2	2	3.7641e-16	0.67153	0.77069	31.819	4	1	1	0.82648	1.0707	7.0702	4	1	1
314	4875;7025;7898;8339			IPI00580225	IPI00580225	4	4	4			hypothetical protein			1	4	4	4	4	0	4	0	4	0	15.1	15.1	15.1	30.142	278	5					5	5		3.9109e-13	0.67855	1.0654	13.225	5	1	1	0.85106	1.1339	18.493	5	1	1
315	1771;4399	357	440	IPI00580235	IPI00580235	2	2	2			DNA-directed RNA polymerase III subunit RPC1	Q5ZL98		1	2	2	2	1	1	1	1	1	1	1.7	1.7	1.7	155.7	1390	4			1		1	1	1	0.016557	0.51015	0.56966	80.591	2	1	1	1.8811	2.6083	148.78	2	1	1
316	279;3240;5586;8377			IPI00683104;IPI00822332;IPI00822816;IPI00580239;IPI00588663;IPI00651485;IPI00683848;IPI00821171;IPI00818348;IPI00821180;IPI00813317;IPI00820729;IPI00820087	IPI00683104;IPI00822332;IPI00822816;IPI00580239;IPI00588663;IPI00651485;IPI00683848;IPI00821171;IPI00818348;IPI00821180	4;4;4;4;4;4;3;3;2;2;1;1;1	4;4;4;4;4;4;3;3;2;2;1;1;1	2;2;2;2;2;2;1;1;0;0;0;0;0			15 kDa protein;15 kDa protein;14 kDa protein;Histone H2A-III;Histone H2A-IV;Histone H2A.J;Histone H2A (Fragment);11 kDa protein;Histone H2A (Fragment);10 kDa protein	P35062;P02263;Q92069;P70082;Q788R3;Q92064		13	4	4	2	4	4	4	4	2	2	30.9	30.9	19.1	14.588	136	4.53			2	3	10	5	10	7.9632e-34	1.1381	1.0368	35.472	15	1	0.0088493	0.61476	0.75098	11.174	15	1	0.00074076
317	2851;2998;7347;8444			IPI00580273	IPI00580273	4	4	4			Putative uncharacterized protein	Q5ZMK3		1	4	4	4	4	0	4	0	4	0	10.8	10.8	10.8	46.854	434	4				4		4		1.0309e-09	0.66562	0.98833	17.966	4	1	1	0.64782	0.85464	22.351	4	1	1
318	1426			IPI00604138;IPI00580338	IPI00604138;IPI00580338	1;1	1;1	1;1			Putative uncharacterized protein;similar to MGC84242 protein	Q5ZJA7		2	1	1	1	1	0	1	0	1	0	1	1	1	115.18	1016	2		1				1		0.0019216				1	1	1				1	1	1
319	5905	358	193	IPI00580340	IPI00580340	1	1	1			Cardiac troponin I	P27673;Q6S7R6		1	1	1	1	1	1	1	1	1	1	6.2	6.2	6.2	23.628	208	2.67		2		1		1	2	0.13186	0.0040233	0.0067982	173.89	3	1	0.10988	0.0031101	0.0045338	172.55	3	1	0.066166
320	565;1133;1667;2462;2969;3442;4295;4543;4548;5142;5604;6065;6280;6472;6517;6530;6609;6882;6883;6953;6975;7288;8134	359;360	283;284	IPI00580455;IPI00821620	IPI00580455	23;11	23;11	23;11			Putative uncharacterized protein	Q5F3Y0		2	23	23	23	22	22	22	22	22	22	71	71	71	41.577	365	3.55	1	24	51	55	30	78	83	0	0.67826	0.89748	34.889	154	0.86333	2.2244e-07	0.84817	1.0657	29.493	154	0.71719	0.01554
321	882			IPI00580459	IPI00580459	1	1	1			similar to WD repeat protein			1	1	1	1	1	0	1	0	1	0	2.9	2.9	2.9	46.9	417	4				1		1		0.00027798				1	1	1				1	1	1
322	6676			IPI00597092;IPI00818513;IPI00651162;IPI00580484;IPI00943514;IPI00680676	IPI00597092;IPI00818513;IPI00651162;IPI00580484;IPI00943514;IPI00680676	1;1;1;1;1;1	1;1;1;1;1;1	1;1;1;1;1;1			Serine/threonine-protein phosphatase 2A 55 kDa regulatory subunit B delta isoform;52 kDa protein;Putative uncharacterized protein;hypothetical protein;Serine-threonine protein phosphatase 2A regulatory subunit (Fragment);49 kDa protein	Q5ZIY5;Q5ZLP4;Q8AWE3		6	1	1	1	1	0	1	0	1	0	3.1	3.1	3.1	52.015	451	4				1		1		6.047e-08				1	1	1				1	1	1
323	1246;1281;1295;1649;2199;2735;3346;4560;5440;6208;6700;7165	361;362	1;140	IPI00580489	IPI00580489	12	12	12			eukaryotic translation initiation factor 3, subunit I			1	12	12	12	11	10	11	10	11	10	42.8	42.8	42.8	36.489	325	4.93			1		28	13	16	8.8191e-73	0.82413	0.95755	15.959	29	0.69668	0.075439	0.78239	0.97648	11.467	29	0.69668	0.98268
324	969;1015;2367;2533;3310;3421;3612;5315;5589;6551;6902;7437;8176			IPI00580561	IPI00580561	13	13	13			Ribonucleoside-diphosphate reductase	Q5ZM69		1	13	13	13	13	0	13	0	13	0	19.9	19.9	19.9	90.092	790	2		14				14		1.0372e-33	0.63464	0.98704	32.369	14	0.7752	1	0.78587	1.024	27.952	14	0.57798	1
325	1954			IPI00580571	IPI00580571	1	1	1			similar to MGC81507 protein			1	1	1	1	0	1	0	1	0	1	1.3	1.3	1.3	68.472	597	2		2					2	0.0048816	0.93083	1.1385	4.8092	2	1	1	0.87328	1.0539	4.9689	2	1	1
326	234;1184;1260;2045;2942;5277;5475	363;364	39;196	IPI00820467;IPI00580654;IPI00822635	IPI00820467;IPI00580654	7;7;2	7;7;2	7;7;2			34 kDa protein;Heme oxygenase 1	P14791		3	7	7	7	7	0	7	0	7	0	31.2	31.2	31.2	33.722	298	5					8	8		3.3853e-58	0.39358	0.57071	82.065	7	0.75995	1	0.59915	0.77932	30.409	7	0.2002	1
327	4225;6501;6502;7073			IPI00580706	IPI00580706	4	2	0			High mobility group protein B3	P40618		1	4	2	0	4	0	2	0	0	0	21.3	13.4	0	23.071	202	5					2	2		1.3115e-23	0.69054	1.105	3.2228	2	1	1	0.81523	1.0154	1.1922	2	1	1
328	99;102;153;798;887;1151;1307;1494;1703;1807;1825;2148;2543;2594;2874;3289;3334;3451;3626;3696;3697;4339;4419;4650;5311;5696;5772;6136;6153;7522;8286;8303;8646;8649	365;366;367;368	223;302;402;988	IPI00580712	IPI00580712	34	34	34			similar to KIAA0155			1	34	34	34	0	34	0	34	0	34	33.7	33.7	33.7	143.35	1265	1.94	3	50					53	2.535e-279	1.1297	1.2939	11.837	53	0.46999	0.24035	0.36171	0.44258	24.41	53	0.98153	0.00024976
329	2219;7550;8026;8397			IPI00580713;IPI00820922	IPI00580713;IPI00820922	4;4	4;4	4;4			similar to Msx-2 interacting nuclear target protein;398 kDa protein			2	4	4	4	0	4	0	4	0	4	1.1	1.1	1.1	400.86	3607	2		5					5	5.6215e-05	0.31131	0.43584	9.8438	5	1	1	0.99434	1.2338	18.58	5	1	1
330	366;2205;4972;5735;7667			IPI00580732	IPI00580732	5	5	5			hypothetical protein			1	5	5	5	5	0	5	0	5	0	17.9	17.9	17.9	41.449	369	4				5		5		1.2006e-22	0.72313	1.0735	11.877	5	0.2328	1	0.72793	0.9498	10.788	5	0.9494	1
331	4627;6973			IPI00580760	IPI00580760	2	2	2			Putative uncharacterized protein	Q5ZLP0		1	2	2	2	2	0	2	0	2	0	6.1	6.1	6.1	46.714	412	4				2		2		8.2537e-11				1	1	1				1	1	1
332	4895;7825;8467			IPI00580778;IPI00679513;IPI00604114	IPI00580778	3;1;1	3;1;1	3;1;1			similar to nucleic acid helicase DDXx		Ken box	3	3	3	3	0	3	0	3	0	3	2.7	2.7	2.7	154.86	1372	2		3					3	0.0018522	0.78681	0.88883	37.333	3	1	1	0.70997	0.88179	26.843	3	1	1
333	299;3946;4576			IPI00580779	IPI00580779	3	3	3			Putative uncharacterized protein	Q5ZL03		1	3	3	3	3	0	3	0	3	0	12.5	12.5	12.5	30.262	271	5					4	4		3.6814e-06	0.5362	0.78469	24.531	4	1	1	0.79881	1.06	14.024	4	1	1
334	6147;6588			IPI00683324;IPI00580832	IPI00683324;IPI00580832	2;2	2;2	2;2			23 kDa protein;Density-regulated protein	Q5ZJ39		2	2	2	2	2	0	2	0	2	0	12.9	12.9	12.9	22.59	201	5					3	3		3.0029e-31				1	1	1				1	1	1
335	3555;3830;7225;8539			IPI00580860;IPI00818753	IPI00580860;IPI00818753	4;2	4;2	4;2			developmentally regulated GTP binding protein 1;DRG1 (Fragment)	Q5H7M6		2	4	4	4	4	0	4	0	4	0	14.2	14.2	14.2	40.46	367	4				4		4		3.4759e-11	0.5475	0.89577	28.379	4	1	1	0.72956	0.94865	18.063	4	1	1
336	8904			IPI00598968;IPI00580944	IPI00598968;IPI00580944	1;1	1;1	1;1			Rho guanine nucleotide exchange factor 6;86 kDa protein	Q5ZLR6		2	1	1	1	1	0	1	0	1	0	1.3	1.3	1.3	86.945	773	2.5		1	1			2		6.2586e-05	0.43967	0.59043	69.024	2	1	1	0.48738	0.66951	49.244	2	1	1
337	4152;8786			IPI00580961	IPI00580961	2	2	2			similar to ribosomal protein L38			1	2	2	2	2	0	2	0	2	0	32.9	32.9	32.9	8.2178	70	5					2	2		1.2879e-06	0.62831	1.0126	4.4359	2	1	1	1.1026	1.4282	6.7554	2	1	1
338	411;663;801;1682;2690;3395;3656;3764;4790;5471;5544;5595;6228;6342;6837;6956;7083;7320;8265;8302;8798	369;370;371;372;373;374;375	1;178;184;227;382;394;414	IPI00580968;IPI00818906	IPI00580968;IPI00818906	21;14	21;14	21;14			T-complex protein 1 subunit eta;59 kDa protein	Q5ZJK8		2	21	21	21	21	3	21	3	21	3	51.2	51.2	51.2	60.348	553	3.05		3	33	5		37	4	5.6774e-196	0.64661	0.97422	26.25	41	0.30503	0.0137	0.76473	0.99021	15.774	41	0.45748	0.016284
339	599;5480;6175	376	307	IPI00580978	IPI00580978	3	2	2			38 kDa protein			1	3	2	2	0	3	0	2	0	2	17.8	5.2	5.2	37.662	349	1	3						3	2.1657e-13	0.523	0.73887	101.98	3	1	1	0.98763	1.118	39.169	3	1	1
340	839;1150;1158;1588;2105;2488;2508;2512;2513;2775;3140;3440;4234;4235;4317;5435;6222;6737;7497;7909;7910	377	259	IPI00580985	IPI00580985	21	21	20			Calreticulin (Fragment)	Q6EE32		1	21	21	20	21	2	21	2	20	2	55	55	53	46.88	404	3.73			13	31	1	43	2	3.4769e-169	0.7578	1.163	77.433	44	0.77116	0.008052	0.55045	0.70321	25.83	44	0.48202	0.0080158
341	1663;1981;7427			IPI00821431;IPI00819877;IPI00582323;IPI00820812;IPI00821487;IPI00819364;IPI00581002;IPI00594278;IPI00822212;IPI00822633;IPI00954749	IPI00821431;IPI00819877;IPI00582323;IPI00820812;IPI00821487;IPI00819364;IPI00581002;IPI00594278	3;3;3;3;3;3;3;2;1;1;1	3;3;3;3;3;3;3;2;1;1;1	1;1;1;1;1;1;1;1;0;0;0			52 kDa protein;ubiquitin C;similar to ubiquitin precursor - chicken isoform 1;18 kDa protein;18 kDa protein;ribosomal protein S27a;Ubiquitin;Polyubiquitin (Fragment)	Q91021;P62973;Q9PST8		11	3	3	1	3	2	3	2	1	1	44.4	44.4	20.9	51.704	459	3.4	3	2	2	2	6	11	4	1.0673e-36	0.75475	1.0707	38.129	15	1	0.0056804	0.75142	0.94865	13.09	15	1	0.25472
342	4882;8163			IPI00585030;IPI00581041	IPI00585030;IPI00581041	2;2	2;2	2;2			Putative uncharacterized protein;155 kDa protein	Q5F475		2	2	2	2	2	0	2	0	2	0	2	2	2	155.76	1393	2		3				3		3.1127e-21	0.71848	0.95101	8.0951	3	1	1	0.67086	0.90984	16.456	3	1	1
343	60;596;1344;1372;1681;2222;2235;2697;2980;3808;5681;5978;6125;6563;6728;6926;7111;7591;8394			IPI00581165	IPI00581165	19	19	19			similar to nuclear pore complex protein hnup153			1	19	19	19	19	0	19	0	19	0	18.5	18.5	18.5	153.37	1473	1	20					20		4.4723e-74	0.73214	1.1761	14.423	19	0.12256	1	0.72268	0.92936	11.401	19	0.82499	1
344	49;1393;2049;2071;2237;2465;2954;4578;5321;6755;8714			IPI00581192	IPI00581192	11	11	11			similar to isoleucyl-tRNA synthetase			1	11	11	11	11	0	11	0	11	0	10.4	10.4	10.4	144.77	1265	2		11				11		3.0342e-29	0.71199	1.0306	24.338	11	0.40114	1	0.75789	1.0057	31.562	11	0.93656	1
345	6038			IPI00581218	IPI00581218	1	1	1			hypothetical protein			1	1	1	1	1	1	1	1	1	1	1.5	1.5	1.5	83.748	745	2.78	2	1	3	3		5	4	0.0090213	0.21147	0.25045	80.112	7	1	0.49573	0.10249	0.13935	71.579	6	1	0.46725
346	5132			IPI00581267	IPI00581267	1	1	1			ATP synthase subunit a	P14092;Q7GTU9		1	1	1	1	1	0	1	0	1	0	6.2	6.2	6.2	24.797	227	5					1	1		0.0010531				1	1	1				1	1	1
347	929;1530;1957;2163;2772;2878;3273;3582;3895;5109;5162;5166;7252;8222;8575;8576;8806	378	182	IPI00581295;IPI00823196	IPI00581295;IPI00823196	17;14	17;14	17;14			40S ribosomal protein S4;26 kDa protein	P47836		2	17	17	17	16	16	16	16	16	16	59.3	59.3	59.3	29.594	263	4.98				1	43	22	22	8.9466e-131	1.0809	1.1072	20.186	44	0.023194	0.00037454	0.90495	1.1702	16.081	44	0.84447	0.47733
348	1802;2926;8437			IPI00868482;IPI00581378	IPI00868482;IPI00581378	3;3	3;3	3;3			Glutamine phosphoribosylpyrophosphate amidotransferase;Amidophosphoribosyltransferase	A7UEA8;P28173		2	3	3	3	3	0	3	0	3	0	7.3	7.3	7.3	56.202	510	3			3			3		9.8192e-31	0.76968	1.039	14.501	3	1	1	0.72976	0.94002	18.665	3	1	1
349	1797;7526			IPI00581393	IPI00581393	2	2	2			similar to KIAA0174 protein			1	2	2	2	2	0	2	0	2	0	7.9	7.9	7.9	39.739	366	4				2		2		0.0011301	0.59699	0.79743	24.498	2	1	1	0.47416	0.64295	58.178	2	1	1
350	4023;4962;6670;8514			IPI00581409	IPI00581409	4	4	4			hypothetical protein			1	4	4	4	4	0	4	0	4	0	17.6	17.6	17.6	25.593	221	5					4	4		7.807e-26	0.65644	1.0553	0.66226	4	1	1	0.73991	0.94678	5.7168	4	1	1
351	240;904;2749;5830;6487;7922;8500	379	83	IPI00581520;IPI00821462;IPI00593697	IPI00581520;IPI00821462;IPI00593697	7;6;6	7;6;6	6;5;5			Putative uncharacterized protein;27 kDa protein;Protein	Q5ZMI0		3	7	7	6	7	7	7	7	6	6	32.7	32.7	26.5	26.001	223	4.7				8	19	9	18	1.5484e-40	0.81108	0.90094	26.489	26	0.70166	0.009082	0.84368	1.0677	16.379	26	0.0664	0.48216
352	139;1025;1046;1355;1474;5432;7932	380	77	IPI00581527;IPI00823322;IPI00818173;IPI00823146;IPI00581383;IPI00822159;IPI00595803	IPI00581527;IPI00823322;IPI00818173;IPI00823146;IPI00581383	7;7;6;6;5;2;2	7;7;6;6;5;2;2	7;7;6;6;5;2;2			Calmodulin;Calmodulin;15 kDa protein;15 kDa protein;calmodulin 1	O93410;P62149;P05419		7	7	7	7	6	5	6	5	6	5	38.3	38.3	38.3	16.852	149	5					13	7	6	1.3391e-22	0.47633	0.49733	30.235	13	0.3026	1	0.80877	1.0055	14.254	13	0.43161	1
353	3479			IPI00581632	IPI00581632	1	1	1			Putative uncharacterized protein	Q5ZMB0		1	1	1	1	1	0	1	0	1	0	2.7	2.7	2.7	59.159	556	3			1			1		1.2813e-13				1	1	1				1	1	1
354	7518			IPI00581633	IPI00581633	1	1	1			19 kDa protein			1	1	1	1	1	0	1	0	1	0	6.5	6.5	6.5	19.318	170	1	1					1		0.016196				1	1	1				1	1	1
355	686;1579			IPI00581657	IPI00581657	2	2	2			Putative uncharacterized protein	Q76MF7	F box bTrCP	1	2	2	2	2	2	2	2	2	2	7.2	7.2	7.2	32.595	292	4.17			1	3	2	2	4	2.2462e-22	1.0049	1.0736	20.464	6	1	0.15738	0.65876	0.85544	24.117	6	1	0.4213
356	5038;7155;8061			IPI00585649;IPI00581672;IPI00819933;IPI00811954;IPI00593551;IPI00814076	IPI00585649;IPI00581672;IPI00819933;IPI00811954	3;3;3;2;1;1	3;3;3;2;1;1	3;3;3;2;1;1			76 kDa protein;Putative uncharacterized protein;68 kDa protein;hypothetical protein, partial	Q5F3S6		6	3	3	3	3	0	3	0	3	0	4.4	4.4	4.4	76.373	678	3			3			3		2.3976e-08	0.72752	1.0871	6.4521	3	1	1	0.7462	1.0139	27.843	3	1	1
357	2450;3423;4680;5331;5672;5810;7928;8579;8637			IPI00581678;IPI00820144	IPI00581678;IPI00820144	9;8	9;8	9;8			WD repeat-containing protein 1;66 kDa protein	O93277		2	9	9	9	9	0	9	0	9	0	19	19	19	66.566	609	3			10			10		1.2539e-11	0.54442	0.78472	15.49	9	0.93216	1	0.77089	0.98632	11.292	9	0.79797	1
358	3283;6593			IPI00581683;IPI00680876;IPI00821143;IPI00594028;IPI00823248;IPI00820463	IPI00581683;IPI00680876;IPI00821143;IPI00594028;IPI00823248;IPI00820463	2;2;2;2;2;2	2;2;2;2;2;2	2;2;2;2;2;2			NOGO isoform A2;Neurite outgrowth inhibitor NOGO-A;38 kDa protein;RTN4-B2;RTN4-B1;RTN4-C	Q5MAJ0;Q6RSS8;Q4FZ82;Q4FZ83;Q7T224		6	2	2	2	2	0	2	0	2	0	1.8	1.8	1.8	130.14	1190	4				2		2		1.1562e-07	0.66243	0.96109	9.8348	2	1	1	0.73657	0.9636	6.4092	2	1	1
359	463;503;2197;2484;5019;5360;5767;5829;7119;7685;7918;8235;8723	381;382	215;274	IPI00819821;IPI00581785	IPI00819821;IPI00581785	13;13	13;13	13;13			49 kDa protein;Putative uncharacterized protein	Q5ZIE0		2	13	13	13	13	0	13	0	13	0	36.9	36.9	36.9	49.206	431	3.5			12	12		24		7.5777e-33	0.66758	1.0912	17.162	24	0.65452	0.29299	0.65845	0.87897	25.212	24	0.043793	0.11284
360	22;71;1664;1890;2501;2586;3218;3480;5680;5985;6093;6570;7123;7253;7531;7588;8406;8513			IPI00581830	IPI00581830	18	18	18			Parafibromin	Q5ZLM0		1	18	18	18	1	18	1	18	1	18	35.2	35.2	35.2	60.697	531	3.7			8	19		1	26	5.9773e-66	1.1253	1.4628	12.641	27	0.96434	0.091048	0.33924	0.41644	35.382	27	0.99676	0.66381
361	3784;6848			IPI00581871	IPI00581871	2	2	2			hypothetical protein LOC416883	Q5F3J0		1	2	2	2	2	0	2	0	2	0	2.3	2.3	2.3	109.02	944	2		2				2		8.4606e-07	0.77254	1.1321	4.1397	2	1	1	0.89468	1.1965	15.966	2	1	1
362	5266			IPI00581918	IPI00581918	1	1	1			Putative uncharacterized protein	Q5ZL61		1	1	1	1	1	0	1	0	1	0	2.7	2.7	2.7	40.705	364	4				1		1		0.0099087				1	1	1				1	1	1
363	249;250;358;441;1548;1920;3196;3197;3833;3841;4164;4211;4333;4415;5231;5386;6446;6825;7391;8868	383;384	105;245	IPI00581952;IPI00598461;IPI00579743;IPI00883137	IPI00581952;IPI00598461;IPI00579743;IPI00883137	20;12;12;12	20;12;12;12	8;1;1;3			Putative uncharacterized protein;Isoform 1 of Tropomyosin alpha-1 chain;Alpha-tropomyosin 2;similar to Tropomyosin alpha-3 chain	Q5ZLJ7;Q90937;P04268-1;P04268;Q8AWI4		4	20	20	8	19	13	19	13	7	5	59.7	59.7	29.8	28.761	248	4.85		1		5	46	35	17	1.2847e-218	0.53763	0.72072	34.24	50	0.91484	0.497	0.82077	1.0698	37.906	50	0.56658	0.56307
364	2907			IPI00582005	IPI00582005	1	1	1			Putative uncharacterized protein	Q5ZL37		1	1	1	1	1	0	1	0	1	0	2.8	2.8	2.8	46.76	432	4				1		1		0.0019397				1	1	1				1	1	1
365	1198;1676;2447;3084;3136;3462;3866;3927;4663;5458;7704;8066	385	328	IPI00582016	IPI00582016	12	12	12			hypothetical protein			1	12	12	12	12	0	12	0	12	0	13.4	13.4	13.4	131.76	1191	2		12				12		7.9845e-78	0.64813	0.91798	10.446	11	0.16973	1	0.79911	1.0437	21.688	11	0.51925	1
366	2917;4156			IPI00582041	IPI00582041	2	2	2			Charged multivesicular body protein 4b	Q5ZHP5		1	2	2	2	2	0	2	0	2	0	8.8	8.8	8.8	25.155	227	5					2	2		0.00013975	1.1888	1.6678	9.2692	2	1	1	0.96913	1.2981	8.6991	2	1	1
367	362;1980;3061;3645;3770;4512;5289	386;387	87;137	IPI00582060	IPI00582060	7	7	4			similar to nuclear poly(C)-binding protein, splicevariant E, partial			1	7	7	4	7	0	7	0	4	0	54.4	54.4	31.3	20.586	195	4.31				9	4	13		6.784e-119	0.71524	1.0563	5.4863	13	0.43161	0.06443	0.78648	1.0223	8.4072	13	0.87905	0.64444
368	2401;3238;3370			IPI00582103	IPI00582103	3	3	3			similar to importin 9			1	3	3	3	3	0	3	0	3	0	4.6	4.6	4.6	111.85	999	2		4				4		2.0416e-07	0.58197	0.80021	21.843	4	1	1	0.74609	0.99009	76.44	4	1	1
369	825;826;827;890;1921;7603			IPI00582111;IPI00819060	IPI00582111;IPI00819060	6;6	6;6	6;6			Cellular nucleic acid-binding protein;Cellular nucleic acid binding protein	O42395;Q90698;O57348		2	6	6	6	6	0	6	0	6	0	34.9	34.9	34.9	19.043	172	5					7	7		4.6661e-29	0.56247	0.87852	12.976	7	0.242	1	0.79558	1.0398	15.795	7	0.356	1
370	3062;7318;8187			IPI00582179	IPI00582179	3	3	3			similar to Gu protein			1	3	3	3	3	2	3	2	3	2	4.5	4.5	4.5	79.184	713	2.5		3	3			3	3	7.363e-06	0.63062	0.97297	11.709	6	1	0.066924	0.92864	1.2022	18.692	6	1	0.32384
371	4208			IPI00681468;IPI00582231	IPI00681468;IPI00582231	1;1	1;1	1;1			473 kDa protein;DNA-dependent protein kinase catalytic subunit	Q8QGX4		2	1	1	1	1	1	1	1	1	1	0.2	0.2	0.2	472.94	4139	5					2	1	1	0.0070625	0.82952	1.0533	23.882	2	1	1	0.8293	1.0837	11.047	2	1	1
372	6719;7344			IPI00586384;IPI00582235	IPI00586384;IPI00582235	2;2	2;2	2;2			101 kDa protein;Putative uncharacterized protein	Q5ZMT8		2	2	2	2	2	0	2	0	2	0	3	3	3	100.97	921	2		2				2		0.0034951				1	1	1				1	1	1
373	143;149;642;974;1847;2142;2673;3068;3814;4015;4561;5794;6189;6263;6499;6600;6668;7776;7859;8688	388;389;390	289;549;553	IPI00582237	IPI00582237	20	20	20			FACT complex subunit SSRP1	Q04678;B6ZLK1		1	20	20	20	3	20	3	20	3	20	32.6	32.6	32.6	80.025	706	2.84		5	27			3	29	1.1952e-167	0.86188	1.1586	64.4	32	0.48584	0.80118	0.85645	1.0071	18.318	32	0.89984	0.6531
374	813;2048;2158;3521;3824;4767;5834;7618;7695			IPI00582262	IPI00582262	9	9	9			similar to nucleoporin 210			1	9	9	9	9	0	9	0	9	0	5.6	5.6	5.6	206.2	1883	1	10					10		1.0147e-66	0.54285	0.9013	9.6176	10	0.83121	1	0.69211	0.88879	10.26	10	0.24395	1
375	62;2361;3244;4343;5253;5763;5937;6798;6908;7826;8890			IPI00821486;IPI00582263	IPI00821486;IPI00582263	11;11	11;11	11;11			25 kDa protein;GTP-binding nuclear protein Ran	P42558		2	11	11	11	11	3	11	3	11	3	50.5	50.5	50.5	24.611	218	4.5	1		1	7	17	23	3	2.3518e-108	0.66255	1.0133	21.354	24	0.24656	0.2686	0.7913	1.0371	12.218	24	0.97884	0.64698
376	108;2510;2771;4329;4460;5761;5907;6652;8565	391	185	IPI00582392	IPI00582392	9	9	7			hypothetical protein			1	9	9	7	9	1	9	1	7	1	28	28	24.9	45.358	393	3.73			4	11		14	1	1.4857e-79	0.59227	0.90464	10.117	15	0.4064	0.13145	0.72812	0.93262	6.4847	15	0.15439	0.75598
377	161			IPI00582424	IPI00582424	1	1	1			Putative uncharacterized protein	Q5F3P0		1	1	1	1	1	1	1	1	1	1	2	2	2	55.727	504	3		1	1	1		2	1	4.7783e-08	0.801	1.0574	1.784	2	1	1	0.74295	0.97521	2.2606	2	1	1
378	1107;1791;2535;3338;3580;3653;4103;5082;6760;6832;7211;7768;8441	392	82	IPI00582452	IPI00582452	13	13	13			Triosephosphate isomerase	P00940		1	13	13	13	13	0	13	0	13	0	77.4	77.4	77.4	26.62	248	4.95				1	19	20		3.3346e-129	0.75658	1.1554	16.369	20	0.10761	0.67562	0.73235	0.93794	22.117	20	0.060736	0.69474
379	95;187;582;1973;2258;2449;3153;3745;3809;4784;5115;5686;6078;7748			IPI00582536	IPI00582536	14	14	14			Putative uncharacterized protein	Q5ZL51	Ken box	1	14	14	14	14	0	14	0	14	0	22.5	22.5	22.5	91.706	796	2.17		15	3			18		9.6527e-114	0.69162	0.98379	15.576	17	0.7752	0.62201	0.77276	0.99152	18.405	17	0.87254	0.040269
380	941;3011;6552			IPI00582583	IPI00582583	3	3	3			similar to X-prolyl aminopeptidase (aminopeptidase P) 1, soluble			1	3	3	3	3	0	3	0	3	0	5.6	5.6	5.6	70.014	623	3			3			3		2.2514e-46	0.70035	1.1485	6.0764	3	1	1	0.75236	1.02	4.9578	3	1	1
381	2196;2241;5893;6085;8160;8717			IPI00582591;IPI00822108	IPI00582591;IPI00822108	6;5	6;5	6;5			similar to ribosomal protein L15;60S ribosomal protein L15 (Fragment)	P51417		2	6	6	6	6	0	6	0	6	0	28.9	28.9	28.9	24.132	204	5					9	9		1.0014e-14	0.72455	1.0941	41.776	9	0.13594	1	1.0093	1.2815	65.398	9	0.10288	1
382	568;4704;7820			IPI00582600	IPI00582600	3	3	3			similar to ribosomal protein S20			1	3	3	3	2	3	2	3	2	3	20	20	20	16.893	150	5					8	3	5	4.2293e-32	1.2796	1.0876	12.672	8	1	1	0.8377	1.0056	16.692	8	1	1
383	2836;3345;4564;7745			IPI00582603	IPI00582603	4	4	4			similar to ATAD3A protein			1	4	4	4	4	0	4	0	4	0	7	7	7	67.219	604	3			4			4		1.3253e-31	0.77054	1.0891	5.6962	4	1	1	0.73607	0.97269	4.2162	4	1	1
384	393;2364;7181			IPI00582608;IPI00814530;IPI00572589	IPI00582608;IPI00814530	3;2;1	1;0;0	1;0;0			Putative uncharacterized protein;similar to RanBP2	Q5ZMJ0		3	3	1	1	3	0	1	0	1	0	10.8	4.4	4.4	21.707	204	5					1	1		9.6668e-05				1	1	1				1	1	1
385	4;1413;4655;5011	393	321	IPI00582638	IPI00582638	4	4	4			Hsp90 co-chaperone Cdc37	O57476;Q90642		1	4	4	4	4	0	4	0	4	0	17.8	17.8	17.8	45.608	393	4				4		4		4.1613e-19	0.81666	1.1422	10.212	4	1	1	0.57315	0.71944	9.2688	4	1	1
386	2257			IPI00582650	IPI00582650	1	1	1			similar to QSER1 protein			1	1	1	1	1	0	1	0	1	0	0.4	0.4	0.4	188.92	1733	3			1			1		0.01892				0	1	1				0	1	1
387	3267;3478			IPI00582761	IPI00582761	2	2	2			similar to Peptidase (mitochondrial processing) beta			1	2	2	2	2	0	2	0	2	0	5.7	5.7	5.7	54.065	487	4				2		2		0.0032435	0.5658	0.84694	1.0336	2	1	1	0.63693	0.85033	5.7097	2	1	1
388	8140;8922			IPI00582776	IPI00582776	2	2	2			similar to spermidine synthase			1	2	2	2	2	0	2	0	2	0	8.6	8.6	8.6	27.456	243	5					2	2		0.0001426				1	1	1				1	1	1
389	21;478;893;1692;2298;2394;2496;2549;3179;3224;3595;3623;3742;3789;3954;4864;4871;5241;5388;6204;6255;6575;6688;6893;6965;7190;7452;8075;8653	394;395;396;397	573;856;857;920	IPI00582808	IPI00582808	29	29	29			similar to cellular apoptosis susceptibility protein			1	29	29	29	29	1	29	1	29	1	39.5	39.5	39.5	110.37	971	2.33	2	39	1	1	5	40	8	0	0.92796	1.317	47.299	44	0.28625	0.54555	0.93967	1.209	60.154	44	0.9555	0.16506
390	8185;8737			IPI00821839;IPI00582832	IPI00821839;IPI00582832	2;2	2;2	2;2			15 kDa protein;60S ribosomal protein L35	Q98TF7		2	2	2	2	2	1	2	1	2	1	15	15	15	15.057	127	5					4	3	1	0.0011768	0.66104	0.95949	12.094	4	1	1	0.99362	1.308	17.52	4	1	1
391	1102;3481;5693;6914	398	1045	IPI00582855;IPI00583753	IPI00582855;IPI00583753	4;4	4;4	4;4			similar to alpha-NAC, muscle-specific form gp220;21 kDa protein			2	4	4	4	4	0	4	0	4	0	5.1	5.1	5.1	102.27	1075	4.86				1	6	7		3.238e-130	0.7626	1.1826	6.7878	7	1	0.96278	0.95951	1.2275	10.171	7	1	0.031769
392	4842;6297			IPI00582890	IPI00582890	2	2	2			similar to Dnajc8 protein			1	2	2	2	2	0	2	0	2	0	7.6	7.6	7.6	29.517	250	5					3	3		2.6935e-16	0.65508	1.0541	9.1203	3	1	1	0.75128	1.0319	3.0918	3	1	1
393	496;8195			IPI00582928	IPI00582928	2	2	2			similar to NOL1/NOP2/Sun domain family, member 5			1	2	2	2	2	0	2	0	2	0	5.3	5.3	5.3	51.743	471	4				2		2		1.374e-10	0.7153	1.0663	1.7817	2	1	1	0.69122	0.93527	2.1169	2	1	1
394	585;621;879;2273;2727;4967;5025;6033;6441;7029;8344	399	146	IPI00582957	IPI00582957	11	11	11			similar to tRNA-Guanine Transglycosylase			1	11	11	11	11	0	11	0	11	0	24.4	24.4	24.4	55.63	492	3.08			11	1		12		2.7019e-31	0.69898	1.1011	15.417	11	0.00010559	0.064673	0.77496	1.0243	37.324	11	0.17966	0.65204
395	29;332;510;768;789;792;793;885;899;1017;1114;1146;1228;1247;1266;1293;1512;1540;1575;1589;1609;1611;1672;1872;1887;1952;2040;2208;2259;2380;2499;2541;2682;2705;2746;2941;3221;3223;3256;3257;3264;3302;3470;3527;3564;3576;3588;3614;3637;3723;3739;3802;3812;3899;3929;3930;4017;4222;4297;4309;4322;4326;4478;4581;4626;4664;4665;4723;4807;4843;4844;4980;5043;5069;5088;5155;5335;5336;5338;5383;5406;5418…	400;401;402;403;404;405;406;407;408;409;410;411;412;413;414;415;416;417;418;419;420;421;422;423;424;425;426;427;428;429;430;431;432;433;434;435;436;437;438;439;440;441;442;443;444;445;446;447;448;449	1;13;75;79;156;171;230;237;309;349;404;451;466;479;574;629;727;864;903;922;963;988;1021;1043;1147;1183;1225;1228;1299;1378;1431;1460;1534;1548;1581;1636;1710;1914;2018;2030;2033;2082;2084;2122;2161;2224;2256;2293;2299;2318	IPI00583030;IPI00596743;IPI00582369;IPI00818729;IPI00818456;IPI00812974	IPI00583030	141;15;15;11;5;2	141;15;15;11;5;2	13;3;3;0;3;0			Acetyl-CoA carboxylase	P11029;Q98909		6	141	141	13	138	115	138	115	13	11	71.2	71.2	6.6	262.72	2324	1.15	461	74	3			316	222	0	0.54831	0.86554	34.461	522	0.01183	2.2501e-23	0.87747	1.1053	17.087	522	0.8402	0.091299
396	218;3562;3780;4749;5020;6056;7052;8284;8750	450;451	274;287	IPI00583037;IPI00592946	IPI00583037	9;1	9;1	9;1			Obg-like ATPase 1	Q5ZM25		2	9	9	9	9	0	9	0	9	0	30.1	30.1	30.1	44.778	396	4				10		10		7.0692e-29	0.58866	0.85628	15.886	9	0.11953	1	0.79049	1	12.404	9	0.38512	1
397	7100			IPI00583046;IPI00818639;IPI00822109;IPI00822848	IPI00583046;IPI00818639;IPI00822109;IPI00822848	1;1;1;1	1;1;1;1	1;1;1;1			similar to actin binding protein anillin;123 kDa protein;122 kDa protein;122 kDa protein			4	1	1	1	1	0	1	0	1	0	1.2	1.2	1.2	123.77	1121	2		1				1		0.00062561				1	1	1				1	1	1
398	1711			IPI00583082	IPI00583082	1	1	1			hypothetical protein			1	1	1	1	1	0	1	0	1	0	2.6	2.6	2.6	47.837	425	4				1		1		5.3516e-06				1	1	1				1	1	1
399	434;1945;4835;6036;7516;7633	452	1730	IPI00583105	IPI00583105	6	6	6			similar to splicing factor Prp8			1	6	6	6	6	0	6	0	6	0	2.4	2.4	2.4	273.63	2335	1	6					6		5.3621e-11	0.71585	1.0852	10.492	6	0.356	1	0.86601	1.1392	11.655	6	0.242	1
400	3569;6611			IPI00583150;IPI00812147	IPI00583150;IPI00812147	2;1	2;1	2;1			similar to helicase SMARCAD1;similar to helicase SMARCAD1, partial			2	2	2	2	2	0	2	0	2	0	2.2	2.2	2.2	110.9	969	2		2				2		0.00066474				1	1	1				1	1	1
401	5401	453	1	IPI00583162;IPI00820287	IPI00583162;IPI00820287	1;1	1;1	1;1			Putative uncharacterized protein;14 kDa protein	Q5ZHN0		2	1	1	1	1	0	1	0	1	0	11.6	11.6	11.6	16.401	147	5					2	2		3.4423e-31	0.78469	1.2421	6.1051	2	1	1	0.92067	1.1717	9.9424	2	1	1
402	676;815;912;1237;1895;2913;2971;2994;3056;5062;5412;5532;5648;6071;6392;6427;6733;6999;7182;7775	454;455;456;457	47;49;118;297	IPI00583208	IPI00583208	20	20	20			similar to ataxin-2			1	20	20	20	2	20	2	20	2	20	24.1	24.1	24.1	118.08	1092	2		30				2	28	3.221e-158	0.86907	1.0398	15.136	30	0.35915	1	0.79989	0.9909	11.058	30	0.7241	1
403	934;3502			IPI00583236	IPI00583236	2	2	2			Putative uncharacterized protein	Q5ZLF7		1	2	2	2	2	0	2	0	2	0	6	6	6	57.854	521	3			2			2		5.3187e-19	0.75041	1.2113	5.0892	2	1	1	0.72565	0.94857	7.1016	2	1	1
404	942;1117;4990;7313			IPI00583285	IPI00583285	4	4	4			Cytosolic purine 5'-nucleotidase	Q5ZIZ4		1	4	4	4	4	0	4	0	4	0	8.6	8.6	8.6	65.894	569	3			5			5		6.1647e-10	0.81175	1.3007	12.528	5	1	1	0.81761	1.0569	56.648	5	1	1
405	321;1167;2044;2047;2467;2588;4670;5922;8468	458	90	IPI00583336	IPI00583336	9	9	9			Malate dehydrogenase, cytoplasmic	Q5ZME2		1	9	9	9	9	0	9	0	9	0	34.7	34.7	34.7	36.543	334	4.83				2	10	12		3.8426e-53	0.65103	0.98668	11.283	12	0.26459	0.72122	0.77502	1.0028	8.9265	12	0.79797	0.39935
406	1006;1419;3363;6801;7675;7972;8435	459;460	108;147	IPI00818415;IPI00583337	IPI00818415;IPI00583337	7;7	7;7	7;7			24 kDa protein;Peptidyl-prolyl cis-trans isomerase B	P24367		2	7	7	7	7	1	7	1	7	1	39	39	39	24.308	223	5					11	10	1	3.9834e-24	0.66059	0.99448	58.145	11	0.53451	1	0.69132	0.88293	19.554	11	0.2002	1
407	698;3285;3574;5144			IPI00583413;IPI00584871	IPI00583413;IPI00584871	4;3	4;3	4;3			BRM protein;BRG1 protein	Q90755;Q90753	Ken box	2	4	4	4	4	0	4	0	4	0	2.6	2.6	2.6	178.07	1568	1	6					6		9.7036e-06	0.83338	1.3007	20.974	6	1	1	0.7033	0.92228	18.507	6	1	1
408	11;176;617;959;1229;1230;1324;1509;1546;1619;1620;1697;1940;2397;2590;2861;2873;3174;3453;4062;4139;4289;4344;4345;5370;6064;6102;6439;6534;6634;6771;6936;6942;6946;6988;7006;8517;8726;8919;8920	461;462;463;464	327;499;586;661	IPI00583448;IPI00651540	IPI00583448;IPI00651540	40;23	40;23	40;23			110 kDa protein;Putative uncharacterized protein	Q5ZMK4		2	40	40	40	18	40	18	40	18	40	34.2	34.2	34.2	110.29	969	2.06	23	77	22	3	1	21	105	3.4228e-279	0.97426	1.2075	27.942	123	0.98717	6.2273e-21	0.83711	1.0149	13.205	123	0.43959	0.13112
409	1093;1704			IPI00583468;IPI00813125;IPI00819017	IPI00583468;IPI00813125;IPI00819017	2;2;2	2;2;2	2;2;2			NEDD8-activating enzyme E1 regulatory subunit;hypothetical protein, partial;58 kDa protein	Q5ZIE6		3	2	2	2	2	0	2	0	2	0	5.2	5.2	5.2	60.483	535	3			2			2		0.0012984	0.57619	0.8544	9.3189	2	1	1	0.73545	0.99595	14.992	2	1	1
410	345;488;673;2731;3103;3615;3793;4321;5071;5105;5234;5292;6152;6178;6443;6685;7039;7595;8228;8774	465;466;467;468;469;470;471	161;235;340;362;424;644;706	IPI00583497	IPI00583497	20	20	20			Putative uncharacterized protein	Q5ZK45		1	20	20	20	18	17	18	17	18	17	40.7	40.7	40.7	78.414	713	2.87		11	49	3		31	32	2.2994e-261	0.55315	0.76165	83.944	61	0.66333	0.37111	0.93632	1.1591	14.562	61	0.62238	0.92777
411	1652;2084;2362;6969;7797;8000;8662			IPI00583512	IPI00583512	7	7	7			Nuclear calmodulin-binding protein (Fragment)	Q9YHD2		1	7	7	7	6	3	6	3	6	3	10.7	10.7	10.7	84.178	757	2		9				6	3	4.8954e-16	0.75871	1.002	15.19	9	0.75995	1	0.89534	1.1758	10.484	9	0.012374	1
412	4821;7264			IPI00583553	IPI00583553	2	2	2			40 kDa protein			1	2	2	2	2	0	2	0	2	0	5.6	5.6	5.6	40.159	341	5					2	2		0.00081378	0.71087	1.038	3.9868	2	1	1	0.83388	1.1082	14.698	2	1	1
413	6559			IPI00583613	IPI00583613	1	1	1			hypothetical protein			1	1	1	1	1	1	1	1	1	1	7.2	7.2	7.2	14.436	125	5					2	1	1	0.0002317	0.97038	0.97231	21.562	2	1	1	0.975	1.2446	37.064	2	1	1
414	305;688;1219;2234;5590;7545;8542			IPI00583720	IPI00583720	7	7	7			similar to HINT-5			1	7	7	7	7	0	7	0	7	0	25.9	25.9	25.9	36.6	317	5					8	8		1.1575e-49	0.6057	0.89214	14.258	8	0.70166	1	0.59802	0.77608	18.1	8	0.75995	1
415	504;573;992;3268;3344;3472;5130;5287;5757;6336;6338;6640;7718;7737;7835;8498;8914			IPI00583766	IPI00583766	17	17	16			Tyrosyl-tRNA synthetase, cytoplasmic	Q5ZJ08		1	17	17	16	17	0	17	0	16	0	37.8	37.8	35.7	59.284	527	3.05			19	1		20		4.2316e-67	0.68822	1.0258	24.036	20	0.92561	0.00011004	0.85418	1.0877	23.232	20	0.2602	0.0006833
416	306;8671;8858	472	245	IPI00589014;IPI00583776	IPI00589014;IPI00583776	3;3	3;3	3;3			Serine/threonine-protein phosphatase 2A catalytic subunit alpha isoform;Serine/threonine protein phosphatase	P48463;Q5ZM47		2	3	3	3	3	0	3	0	3	0	11	11	11	35.563	309	5					4	4		8.3893e-16	0.73975	1.0322	12.706	4	1	1	0.66247	0.86026	19.253	4	1	1
417	316;401;932;978;1087;1092;1097;1248;1378;1379;1414;1428;1456;1553;1854;2014;2306;2402;2635;2937;2938;3022;3145;3206;3816;3848;3849;4036;4037;4104;4111;4128;4188;4215;4238;4481;4508;4686;4752;4754;5339;5423;5469;5496;5842;6505;6853;6939;7528;7535;7599;7807;7942;8010;8016;8126;8219;8225;8794;8901;8924;8925	473;474;475;476;477;478;479;480;481;482;483;484;485;486;487	352;380;389;456;524;658;704;792;794;1085;1099;1279;1280;1283;1352	IPI00583816	IPI00583816	62	62	62			similar to putative chromatin structure regulator			1	62	62	62	1	62	1	62	1	62	45.1	45.1	45.1	191.04	1659	1.04	93	4				1	96	0	1.1362	1.684	39.57	96	0.040019	9.3235e-07	0.72914	0.8484	33.419	96	0.59075	0.081514
418	341;382;468;484;1733;2165;2430;2526;3641;3724;3790;4429;4841;5152;5191;5328;5563;7538;7777;7974;8309;8445;8719			IPI00583871	IPI00583871	23	23	23			294 kDa protein			1	23	23	23	23	0	23	0	23	0	9.6	9.6	9.6	293.69	2672	1	23					23		8.7854e-92	0.65891	1.071	15.288	22	0.96221	1	0.7727	1.0186	9.2303	22	0.036643	1
419	7697			IPI00583874;IPI00823258	IPI00583874;IPI00823258	1;1	1;1	1;1			74 kDa protein;Large subunit GTPase 1 homolog	Q5ZJD3		2	1	1	1	1	0	1	0	1	0	1.7	1.7	1.7	73.945	654	3			1			1		0.0047262				1	1	1				1	1	1
420	2643;6047;8317			IPI00818160;IPI00583876;IPI00601806	IPI00818160;IPI00583876;IPI00601806	3;3;2	1;1;1	1;1;1			Protein;Putative uncharacterized protein;similar to C-terminal binding protein 2	Q5ZIZ6		3	3	1	1	3	0	1	0	1	0	5.9	1.7	1.7	50.95	472	4				1		1		9.8532e-06				1	1	1				1	1	1
421	1094;5639			IPI00583893	IPI00583893	2	2	2			hypothetical protein			1	2	2	2	2	0	2	0	2	0	15.5	15.5	15.5	20.952	194	5					3	3		3.3401e-21	0.56626	0.91683	24.406	3	1	1	0.74831	0.98568	17.369	3	1	1
422	3028			IPI00583918	IPI00583918	1	1	1			FK506 bing protein 12	Q90ZG0		1	1	1	1	1	0	1	0	1	0	12	12	12	11.973	108	5					2	2		2.5135e-05	1.0933	1.3591	5.7956	2	1	1	1.1053	1.4252	14.853	2	1	1
423	1036;1392;2564;5151			IPI00583929	IPI00583929	4	4	4			Proteasome subunit beta type	Q6JLB2		1	4	4	4	4	0	4	0	4	0	23.2	23.2	23.2	25.984	237	5					4	4		7.2853e-09	0.63371	0.96466	10.471	4	1	1	0.69883	0.93294	14.711	4	1	1
424	896;1123;1511;2271;3839;4850			IPI00821716;IPI00583945;IPI00822189;IPI00582081;IPI00683096	IPI00821716;IPI00583945;IPI00822189	6;6;4;2;2	6;6;4;2;2	6;6;4;2;2			33 kDa protein;F-actin-capping protein subunit alpha-1;Putative uncharacterized protein (Fragment)	P13127;Q5ZLP3		5	6	6	6	6	0	6	0	6	0	29.3	29.3	29.3	33.059	287	4.88				1	7	8		2.1612e-54	0.65509	1.0078	16.231	8	0.87174	0.047188	0.83061	1.0809	23.06	8	0.78717	0.010997
425	876;894;2558;2929;3258;4528;6339;6911;7215	488	491	IPI00583992	IPI00583992	9	9	9			Putative uncharacterized protein	Q5ZJD2		1	9	9	9	9	0	9	0	9	0	19.5	19.5	19.5	63.075	580	3			10			10		1.6429e-33	0.66164	1.0773	15.159	9	0.95537	1	0.71421	0.92594	17.646	9	0.35181	1
426	59;1139;3083;3604;4302;5439;5915;8129;8259;8721;8888	489	48	IPI00583993	IPI00583993	11	11	10			hypothetical protein			1	11	11	10	11	0	11	0	10	0	59	59	53.1	32.637	290	4.94				1	16	17		7.3589e-208	0.62613	0.91109	111.53	17	0.0128	0.60688	0.6512	0.84158	10.28	17	0.088953	0.86171
427	3792;6393;6913;8574			IPI00820020;IPI00584007	IPI00820020;IPI00584007	4;4	4;4	4;4			37 kDa protein;Alcohol dehydrogenase [NADP+]	Q5ZK84		2	4	4	4	4	0	4	0	4	0	10.7	10.7	10.7	37.22	328	4				6		6		2.7146e-08	0.57745	0.80448	17.96	5	1	1	0.72378	0.96636	10.864	5	1	1
428	300;314;1300;1674;2327;2452;2963;3566;3753;3759;3806;3810;4130;5246;6857;7388;7687;7782;7785;8110;8411	490;491;492;493;494;495;496;497;498;499	118;150;222;255;277;344;347;413;448;483	IPI00584049;IPI00810953;IPI00810703	IPI00584049	21;8;7	21;8;7	21;8;7			ATP synthase subunit beta, mitochondrial	Q5ZLC5		3	21	21	21	21	2	21	2	21	2	59.5	59.5	59.5	56.627	533	3.78			11	38		47	2	0	0.7758	1.019	17.18	48	0.46442	0.37801	0.77475	0.9701	9.3868	48	0.46792	0.007076
429	2118;6512;8659			IPI00584056;IPI00819057	IPI00584056;IPI00819057	3;2	2;2	2;2			Paraspeckle component 1;58 kDa protein	Q5ZK88		2	3	2	2	3	0	2	0	2	0	5.9	4.8	4.8	58.47	523	3			2			2		2.2246e-05	0.72481	0.96362	13.245	2	1	1	0.40675	0.54489	14.886	2	1	1
430	378;1489;1594;2912;4586;4730;7000;7938;8780			IPI00584064	IPI00584064	9	9	9			similar to Tcerg1 protein			1	9	9	9	9	0	9	0	9	0	10.4	10.4	10.4	125.05	1106	2		11				11		1.681e-25	0.66293	0.87339	12.217	11	0.57551	1	0.70225	0.94321	8.2935	11	0.51649	1
431	502;1738;1986;3108;3382;4092;4382;4851;6341;8145	500;501	67;70	IPI00822431;IPI00818650;IPI00593187;IPI00604087;IPI00584144;IPI00600992;IPI00821816;IPI00818242;IPI00819043	IPI00822431;IPI00818650;IPI00593187;IPI00604087;IPI00584144;IPI00600992	10;10;10;10;10;10;4;4;4	10;10;10;10;10;10;4;4;4	1;1;1;1;1;1;0;0;0			15 kDa protein;14 kDa protein;Histone H2B 5;Histone H2B 1/2/3/4/6;Histone H2B 8;similar to histone H2B	P0C1H4;P0C1H3;Q9PSW9		9	10	10	1	6	10	6	10	1	1	57.1	57.1	11.3	14.694	133	4.39	1	3	2	8	27	9	32	1.0185e-116	1.0141	1.0086	27.288	41	0.75142	0.03048	0.61113	0.73798	17.032	41	0.96024	0.00010379
432	4944;6736;7762			IPI00584152	IPI00584152	3	3	3			Caspase-3	O93417		1	3	3	3	3	0	3	0	3	0	10.2	10.2	10.2	31.675	283	5					3	3		1.7863e-05	0.77557	1.0473	3.9931	2	1	1	0.82928	1.1173	8.9216	2	1	1
433	590;2250;3128;3774;5712;8635			IPI00584168	IPI00584168	6	6	6			Putative uncharacterized protein	Q5ZMF6		1	6	6	6	6	0	6	0	6	0	11.2	11.2	11.2	79.676	704	3			6			6		1.4017e-26	0.55273	0.85775	15.32	6	0.17504	1	0.64125	0.83762	16.993	6	0.54409	1
434	1130;1949;2198;2375;2769;5363;5367;5472;6783;8606	502;503;504;505	147;148;393;398	IPI00584173	IPI00584173	10	10	10			Pre-mRNA-splicing factor CWC22 homolog	Q5ZKA3		1	10	10	10	0	10	0	10	0	10	9.9	9.9	9.9	108.67	926	2		13					13	3.2529e-32	0.59802	0.7655	17.142	12	0.96605	1	0.77336	0.95759	9.8237	12	0.05884	1
435	36;1221;1720;1953;2051;4759;5027;7857;7994			IPI00584175	IPI00584175	9	9	9			Farnesyl pyrophosphate synthetase	P08836		1	9	9	9	9	1	9	1	9	1	25.1	25.1	25.1	42.153	367	4.33				12	6	17	1	6.7052e-54	0.62794	0.88621	14.574	18	0.33174	0.18005	0.75501	0.97298	23.433	18	0.43285	0.51438
436	613;6192			IPI00584209;IPI00682707	IPI00584209;IPI00682707	2;1	2;1	2;1			Uracil-DNA glycosylase;similar to uracil-DNA glycosylase, partial	Q8AYC6		2	2	2	2	2	0	2	0	2	0	8	8	8	33.899	299	5					2	2		9.1236e-29	0.81305	1.0449	1.6292	2	1	1	0.55836	0.73209	8.7524	2	1	1
437	2848;7560			IPI00584214	IPI00584214	2	2	2			Phenylalanyl-tRNA synthetase alpha chain	Q5ZJQ2		1	2	2	2	2	0	2	0	2	0	10.6	10.6	10.6	49.55	443	4				2		2		9.48e-07	0.64651	1.0283	8.025	2	1	1	0.77994	0.99482	2.49	2	1	1
438	831;3191;3990;5482;6172;8552	506;507	4;111	IPI00584215	IPI00584215	6	6	6			similar to ribosomal protein S15 isoform 1			1	6	6	6	5	5	5	5	5	5	51.5	51.5	51.5	14.855	130	5					15	7	8	7.4784e-27	1.2119	1.0621	13.723	12	0.3965	1	0.82399	1.0334	24.303	12	0.54409	1
439	614;824;2553			IPI00584241	IPI00584241	3	3	3			hypothetical protein			1	3	3	3	3	2	3	2	3	2	26.6	26.6	26.6	16.922	154	5					5	3	2	5.5601e-55	0.71575	1.0001	35.74	5	1	1	1.1913	1.5	10.949	5	1	1
440	1022;8812			IPI00584271	IPI00584271	2	2	2			Putative uncharacterized protein	Q5F3R6		1	2	2	2	2	0	2	0	2	0	6	6	6	52.934	465	2		2				2		4.9867e-06	0.63032	0.91215	20.422	2	1	1	0.94603	1.2609	4.5045	2	1	1
441	1399;2475;2717;7533			IPI00584282	IPI00584282	4	4	4			Casein kinase II subunit alpha	P21868		1	4	4	4	4	0	4	0	4	0	15.9	15.9	15.9	45.19	391	4				4		4		1.2377e-19	0.90946	1.4334	38.785	4	1	1	0.87566	1.1377	167.37	4	1	1
442	55;228;229;1529;1934;2122;2547;2577;3372;3428;3439;3597;3676;4668;4669;4813;5459;6116;6774;7017;7135;7584;8098;8650;8716;8821	508;509;510;511;512;513	4;47;309;387;391;433	IPI00584300	IPI00584300	26	26	26			T-complex protein 1, alpha subunit	Q5ZMG9		1	26	26	26	26	1	26	1	26	1	54.3	54.3	54.3	61.025	564	3.05			37	2		37	2	1.6327e-213	0.69698	1.02	34.093	38	0.75338	0.70935	0.75732	0.97922	21.475	38	0.21935	5.5745e-06
443	8114			IPI00584383;IPI00821095	IPI00584383;IPI00821095	1;1	1;1	1;1			97 kDa protein;3-hydroxy-3-methylglutaryl-CoA reductase	Q76CF0		2	1	1	1	1	0	1	0	1	0	1.7	1.7	1.7	96.598	883	2		1				1		0.018292				1	1	1				1	1	1
444	156;1447;2607;2820;3165;3272;3393;4028;4067;5936;6990	514	46	IPI00584482	IPI00584482	11	11	11			hypothetical protein			1	11	11	11	9	11	9	11	9	11	63	63	63	18.891	165	4.96				1	27	10	18	9.1241e-83	1.2272	1.1488	16.917	27	0.16015	0.5968	0.82223	1.0654	17.019	27	0.59262	0.14844
445	903;2654			IPI00584494	IPI00584494	2	2	2			Putative uncharacterized protein	Q5ZMR4		1	2	2	2	1	2	1	2	1	2	8.4	8.4	8.4	31.286	262	4	1				3	2	2	1.895e-08	0.76658	0.71833	26.331	3	1	1	0.97031	1.2519	4.4949	3	1	1
446	3900;4765;5486			IPI00584529	IPI00584529	3	3	3			Putative uncharacterized protein	Q5ZIR6		1	3	3	3	3	0	3	0	3	0	14.6	14.6	14.6	24.803	219	5					3	3		4.5255e-07	0.5403	0.84421	5.032	3	1	1	0.64442	0.88517	2.7522	3	1	1
447	4978	515	78	IPI00584715	IPI00584715	1	1	1			UPF0468 protein C16orf80 homolog	Q5ZHP3		1	1	1	1	0	1	0	1	0	1	4.7	4.7	4.7	22.734	193	5					1		1	0.027556				0	1	1				0	1	1
448	432;1085;1161;1454;2260;2633;3094;3892;4761;4837;4940;5238;5426;6359;6527;6546;8031	516;517;518	62;218;306	IPI00584727;IPI00818097	IPI00584727;IPI00818097	17;16	16;15	16;15			L-lactate dehydrogenase A chain;36 kDa protein	P00340		2	17	16	16	17	0	16	0	16	0	59.6	57.8	57.8	36.514	332	4.71				12	29	41		7.2855e-215	0.59669	0.93926	18.146	41	0.40574	0.55185	0.93285	1.1866	9.5958	41	0.88859	0.92839
449	1502;5665;7354			IPI00584809;IPI00820760;IPI00883179	IPI00584809;IPI00820760;IPI00883179	3;2;2	3;2;2	3;2;2			Splicing factor 3a subunit 2;36 kDa protein;16 kDa protein	Q0P0G7;Q65CJ9;Q66VY4	F box bTrCP	3	3	3	3	3	0	3	0	3	0	10.5	10.5	10.5	35.138	315	4				3		3		0.0025682	0.80546	1.1066	36.234	3	1	1	0.85325	1.1515	34.665	3	1	1
450	2262;3986;7656;8745			IPI00584957	IPI00584957	4	4	4			WD repeat-containing protein 61	Q5ZJH5		1	4	4	4	0	4	0	4	0	4	19	19	19	33.274	305	5					4		4	3.1598e-94	1.1287	1.1495	14.71	3	1	1	0.35565	0.45364	19.87	3	1	1
451	570;710;1061;1616;1722;2504;2619;2808;3455;5343;6041;6933;7273;8050	519;520;521;522;523;524	29;139;276;283;296;680	IPI00584967;IPI00819367	IPI00584967	14;6	14;6	7;1			Gag protein	Q03852;Q03853;Q9I9V1;Q9I9V2;Q9I9V3;Q9I9V4;Q9I9V6;Q9I9V7;Q9I9V8		2	14	14	7	14	0	14	0	7	0	23	23	13.6	74.599	701	4.5			7		21	28		1.304e-68	0.90727	1.2669	21.137	27	0.89909	0.004391	1.5225	2.023	23.197	27	0.13967	0.00016747
452	3667;3767			IPI00584972;IPI00819064;IPI00684117	IPI00584972;IPI00819064;IPI00684117	2;2;2	2;2;2	2;2;2			Putative uncharacterized protein;39 kDa protein;38 kDa protein	Q5ZK81;Q6EE33		3	2	2	2	2	1	2	1	2	1	6.7	6.7	6.7	39.591	374	3.4	1			4		3	2	0.00016719	0.68842	1.117	175.1	5	1	0.00013576	0.88167	1.1171	87.837	5	1	0.074166
453	4847;5674			IPI00585001;IPI00591966	IPI00585001;IPI00591966	2;1	1;0	1;0			similar to GTPase Rab8b;Ras-related protein Rab-8A	Q5F470		2	2	1	1	2	0	1	0	1	0	11.4	6	6	22.944	201	5					1	1		2.2196e-10				1	1	1				1	1	1
454	2660			IPI00819056;IPI00585009	IPI00819056;IPI00585009	1;1	1;1	1;1			21 kDa protein;Cysteine and glycine-rich protein 1	P67966		2	1	1	1	1	0	1	0	1	0	7.7	7.7	7.7	20.678	194	5					1	1		0.0025474				0	1	1				0	1	1
455	1075;1783;1832;2213;2302;2331;2351;2744;2754;4452;6964;7326;8283			IPI00819903;IPI00585086	IPI00819903;IPI00585086	13;13	13;13	13;13			83 kDa protein;ATP-dependent RNA helicase DDX1	Q90WU3		2	13	13	13	12	1	12	1	12	1	23.2	23.2	23.2	82.903	742	2.07		13	1			13	1	1.0496e-91	0.70255	1.0788	9.229	13	0.28858	0.93832	0.79712	1.0223	7.226	13	0.56558	0.79464
456	1820;2807;3231;5611;8487			IPI00585105;IPI00819427;IPI00810724;IPI00811540	IPI00585105;IPI00819427;IPI00810724;IPI00811540	5;4;4;4	5;4;4;4	5;4;4;4			similar to ATP synthase, H+ transporting, mitochondrial F1 complex, gamma polypeptide 1 isoform 2;53 kDa protein;similar to Atp5c1-prov protein;similar to ATP synthase, H+ transporting, mitochondrial F1 complex, gamma polypeptide 1 isoform 1			4	5	5	5	5	0	5	0	5	0	19.7	19.7	19.7	32.723	294	5					6	6		1.3772e-13	0.71266	1.0645	26.714	5	1	1	0.69957	0.88722	19.88	5	1	1
457	113;311;318;336;693;1079;1386;1517;1537;1849;1883;1968;2033;2600;2714;3035;3985;4117;4378;4531;4615;4745;5361;5526;5913;6105;6326;7118;8053;8420;8421;8507	525;526;527;528;529;530	46;336;612;615;724;744	IPI00585183;IPI00823321;IPI00820376	IPI00585183;IPI00823321	32;31;6	32;31;6	13;13;6			Valosin containing protein;89 kDa protein	Q5ZMU9		3	32	32	13	32	3	32	3	13	0	51.7	51.7	20.5	89.692	810	2.08		49	4			50	3	1.205e-292	0.67904	1.003	15.793	52	0.18493	0.0061359	0.73583	0.94515	50.752	52	0.023614	0.00025939
458	1001;3952			IPI00585200	IPI00585200	2	2	2			similar to chromatin remodeling factor WCRF180		Ken box	1	2	2	2	0	2	0	2	0	2	1.3	1.3	1.3	180.23	1571	1	2						2	1.8471e-05	0.6892	0.88975	1.5203	2	1	1	0.90228	1.0961	0.027654	2	1	1
459	6636			IPI00818936;IPI00585223;IPI00821545	IPI00818936;IPI00585223;IPI00821545	1;1;1	1;1;1	1;1;1			Ig-superfamily protein;29 kDa protein;ZOV3 protein	A2MXY3;Q8QGR8		3	1	1	1	1	0	1	0	1	0	4	4	4	36.814	329	3			1			1		8.7933e-06				1	1	1				1	1	1
460	832;1005;1409;1740;1784;2341;2801;2983;3156;3717;3743;4054;4055;4562;5170;5448;5580;6391;7812;8232	531;532	201;364	IPI00585240	IPI00585240	20	20	20			Spliceosome RNA helicase BAT1	Q5ZHZ0		1	20	20	20	20	11	20	11	20	11	48.8	48.8	48.8	49.003	428	3.85			8	38	1	36	11	1.1428e-120	0.81932	1.1367	11.767	47	0.043493	0.029935	0.84708	1.0829	14.244	47	0.30376	0.36385
461	368			IPI00585257	IPI00585257	1	1	1			Chromatin assembly factor 1 subunit B	Q5R1S9		1	1	1	1	1	0	1	0	1	0	1.9	1.9	1.9	62.577	566	3			1			1		2.6001e-13				1	1	1				1	1	1
462	6509;6829			IPI00585275;IPI00820715	IPI00585275;IPI00820715	2;2	2;2	2;2			50 kDa protein;Putative uncharacterized protein	Q5ZL27		2	2	2	2	2	0	2	0	2	0	3.5	3.5	3.5	50.493	463	3.67			1	2		3		0.0025347	0.94484	1.261	21.739	3	1	0.44804	0.61349	0.83344	95.912	3	1	0.34623
463	279;2585;3240			IPI00590686;IPI00585292;IPI00829374	IPI00590686;IPI00585292;IPI00829374	3;3;3	1;1;1	1;1;1			Histone H2A.V;Histone H2A.Z;13 kDa protein	P02272;Q5ZMD6		3	3	1	1	3	3	1	1	1	1	20.3	7.8	7.8	13.509	128	5					2	1	1	7.6214e-15	0.81678	1.0086	12.005	2	1	1	0.70893	0.89318	25.71	2	1	1
464	381;1201;1597;7057			IPI00585332	IPI00585332	4	4	4			GrpE protein homolog	Q5ZHV6		1	4	4	4	4	0	4	0	4	0	22.1	22.1	22.1	24.84	222	5					4	4		8.3851e-12	0.54813	0.88578	15.292	4	1	1	0.64777	0.85116	8.5318	4	1	1
465	3543;6740			IPI00585349	IPI00585349	2	2	2			similar to CGI-86 protein			1	2	2	2	2	0	2	0	2	0	6.2	6.2	6.2	37.72	336	5					2	2		0.010225	0.86659	1.1622	9.9205	2	1	1	0.95839	1.2856	9.7529	2	1	1
466	512;708;1510;1629;2458;2719;2813;3893;4352;4647;6978;8321			IPI00585449	IPI00585449	12	12	12			similar to Conserved nuclear protein NHN1			1	12	12	12	1	11	1	11	1	11	15.7	15.7	15.7	107.36	955	2.15		12		1		1	12	4.9687e-95	0.75639	0.88898	23.383	13	0.15911	0.31351	0.80848	0.99061	19.544	13	0.1006	0.5593
467	464;498;919;2130;3170;4034;5747;6419;6669;7498;8132;8567	533;534;535	77;230;243	IPI00585486;IPI00818495	IPI00585486;IPI00818495	12;9	12;9	12;9			Phosphoglycerate mutase 1;24 kDa protein	Q5ZLN1		2	12	12	12	12	1	12	1	12	1	63	63	63	28.898	254	4.85				4	23	26	1	3.0505e-193	0.64875	0.97252	19.679	27	0.82902	0.60744	0.7983	1.0196	11.398	27	0.66463	0.97245
468	1140;1206;3069;3208;3253;3711;4443;6453	536	56	IPI00585509;IPI00819202	IPI00585509;IPI00819202	8;8	8;8	8;8			Actin-related protein 2;45 kDa protein	P53488		2	8	8	8	8	0	8	0	8	0	24.1	24.1	24.1	44.701	394	4				8		8		3.9234e-20	0.78794	1.0967	13.906	8	0.13896	1	0.79951	1.0408	13.029	8	0.35181	1
469	4459;4469;7302			IPI00819142;IPI00585594	IPI00819142;IPI00585594	3;3	3;3	3;3			50 kDa protein;Adenylosuccinate synthetase	Q5ZJL5		2	3	3	3	3	0	3	0	3	0	9.5	9.5	9.5	50.191	453	4				4		4		2.7415e-09	0.66952	1.1034	9.2596	4	1	1	0.93144	1.2214	20.064	4	1	1
470	486;849;3381;5203			IPI00585622;IPI00821062	IPI00585622;IPI00821062	4;4	4;4	4;4			similar to ribosomal protein L14;Ribosomal protein L14 (Fragment)	Q6PTX7;Q98TF9		2	4	4	4	4	1	4	1	4	1	26.8	26.8	26.8	18.05	153	4.67			1		5	5	1	3.4395e-28	0.9002	1.1078	29.302	6	1	0.0032434	1.0201	1.3046	69.664	6	1	5.2926e-05
471	962;6027			IPI00585639	IPI00585639	2	2	2			Transcription factor BTF3 homolog 4	Q5ZJG3		1	2	2	2	2	0	2	0	2	0	21.5	21.5	21.5	17.232	158	5					2	2		1.6639e-12	0.67922	0.96467	9.8375	2	1	1	1.4176	1.8249	57.289	2	1	1
472	171;1397;4327;5211;7196;8426			IPI00585645	IPI00585645	6	6	6			40S ribosomal protein S12	P84175		1	6	6	6	6	5	6	5	6	5	50	50	50	14.545	132	5					12	7	5	5.224e-63	0.77203	1.0907	8.5191	12	0.356	1	0.93578	1.2058	14.803	12	0.87174	1
473	175;1490;2437;5176;6789;6790;7297;8718	537	162	IPI00585707	IPI00585707	8	8	8			Putative uncharacterized protein	Q5ZMT1		1	8	8	8	8	0	8	0	8	0	56.9	56.9	56.9	23.274	204	5					13	13		1.5642e-119	0.77664	1.1994	10.814	13	0.53092	1	0.77892	0.9928	8.3966	13	0.86653	1
474	559;753;3665;4931;7454;7569			IPI00585717	IPI00585717	6	6	6			Zinc finger CCCH domain-containing protein 11A	Q5ZJJ1		1	6	6	6	0	6	0	6	0	6	9.8	9.8	9.8	79.073	723	3			6				6	8.6247e-29	0.58922	0.87687	19.688	6	0.46848	1	0.958	1.141	13.103	6	0.78717	1
475	269;447;608;609;791;818;848;1059;1173;1174;1347;1554;1661;1662;1687;2021;2431;2507;2581;2703;2745;3054;3666;3755;3995;4072;4168;4286;4312;4906;5795;5815;6069;6118;6171;6610;6904;6905;7044;7066;7300;7362;7412;7930;7958;8229;8364;8535;8636;8642;8893	538;539;540;541;542;543;544;545;546;547	22;244;305;353;430;494;590;697;741;781	IPI00585747	IPI00585747	51	51	50			Elongation factor 2	Q90705;B4ZAD9		1	51	51	50	51	28	51	28	50	27	68.3	68.3	67.1	95.377	858	2.28	11	105	59	1		137	39	0	0.69309	1.0234	27.073	169	0.15823	0.0047879	0.77538	0.98659	28.297	170	0.63739	0.14453
476	5278			IPI00585866	IPI00585866	1	1	1			similar to p80-coilin			1	1	1	1	1	1	1	1	1	1	1.7	1.7	1.7	64.208	600	3			2			1	1	2.8215e-09	0.76058	0.95635	4.5337	2	1	1	0.81327	1.0547	18.845	2	1	1
477	252;436;790;927;1104;1543;2010;2417;2603;2758;2762;2859;3443;3568;4632;4928;5244;5460;6266;7186;7258;7709;7789;8024	548;549;550;551	148;257;269;443	IPI00585946	IPI00585946	24	24	24			T-complex protein 1, delta subunit	Q5ZMG3;Q9I8D6		1	24	24	24	24	0	24	0	24	0	47.6	47.6	47.6	57.736	536	3			35			35		4.4672e-201	0.67772	1.0175	11.217	35	0.20576	1	0.79361	1.0238	7.6504	35	0.24812	1
478	2330;2612;2988;5997			IPI00586034	IPI00586034	4	4	4			Putative uncharacterized protein	Q5ZM63		1	4	4	4	4	0	4	0	4	0	15.6	15.6	15.6	32.186	288	5					5	5		3.3764e-52	0.62114	0.95011	15.081	5	1	1	0.73305	0.93217	17.676	5	1	1
479	776;1623;3960;4565;4922;6859;8044			IPI00586083	IPI00586083	7	7	7			Arginyl-tRNA synthetase, cytoplasmic	Q5ZM11		1	7	7	7	7	0	7	0	7	0	11.5	11.5	11.5	75.417	661	3			7			7		1.8556e-25	0.62747	1.0235	22.025	7	0.93941	1	0.66205	0.86213	11.3	7	0.81915	1
480	347;713;924;2730;3290;3646;4046;4149;4427;4482;4660;5113;5376;5399;5493;5777;5877;6805;7409;7626;7663;8017;8023	552;553	1;266	IPI00586155	IPI00586155	23	23	23			similar to transketolase			1	23	23	23	23	0	23	0	23	0	50.9	50.9	50.9	68.453	627	2.7	1	12	33			46		2.4369e-284	0.60075	0.94767	11.743	46	0.7847	0.12578	0.75574	0.97425	11.067	46	0.23293	0.13884
481	4719;7673			IPI00586168	IPI00586168	2	2	2			similar to Aminopeptidase-like 1			1	2	2	2	2	0	2	0	2	0	4.6	4.6	4.6	56.089	523	4				2		2		5.5029e-08	1.0523	1.5727	6.0361	2	1	1	0.90725	1.2054	18.732	2	1	1
482	3823			IPI00586183	IPI00586183	1	1	1			hypothetical protein			1	1	1	1	1	0	1	0	1	0	3.2	3.2	3.2	28.15	247	5					1	1		0.0044046				0	1	1				0	1	1
483	361;6209;7891;7955			IPI00586190	IPI00586190	4	4	4			similar to Rpl24 protein			1	4	4	4	3	4	3	4	3	4	25.5	25.5	25.5	17.791	157	5					7	3	4	3.1624e-08	0.80235	0.99841	12.047	7	1	1	0.90632	1.1694	29.981	7	1	1
484	322;771;780;1328;4592			IPI00586217	IPI00586217	5	5	5			similar to DnaJ protein SB73			1	5	5	5	5	0	5	0	5	0	21.5	21.5	21.5	29.844	260	5					5	5		1.7794e-24	0.61983	0.966	73.35	5	0.6826	1	0.76475	0.99207	24.189	5	0.08326	1
485	6149			IPI00586237	IPI00586237	1	1	1			Putative uncharacterized protein	Q5ZJ14		1	1	1	1	0	1	0	1	0	1	1.5	1.5	1.5	59.554	519	2.67		1	2				3	0.0099388	1.1256	1.1366	12.251	3	1	0.7211	0.66101	0.88109	12.72	3	1	0.60748
486	2207;2668;3751;5135;5206;5442;6960;7761;8254;8588;8639;8896	554	51	IPI00586261	IPI00586261	12	12	12			similar to C11 protein			1	12	12	12	12	0	12	0	12	0	35.5	35.5	35.5	49.03	437	3.93			1	13		14		3.3793e-60	0.60186	0.95349	30.168	13	0.6806	1	0.82124	1.0486	15.085	13	0.77873	1
487	948;3226;4781;6053	555	3	IPI00586294;IPI00823007	IPI00586294;IPI00823007	4;2	4;2	4;2			Macrophage migration inhibitory factor;Macrophage migration inhibitory factor (Fragment)	Q02960;Q7T0B7		2	4	4	4	4	0	4	0	4	0	38.3	38.3	38.3	12.484	115	5					9	9		8.9384e-26	0.72963	1.1547	17.028	9	1	1	0.78282	1.0301	12.668	9	1	1
488	2063;3020			IPI00586343	IPI00586343	2	2	2			similar to p32 subunit of splicing factor SF2	Q9W7P7		1	2	2	2	2	1	2	1	2	1	15.1	15.1	15.1	27.547	245	5					3	2	1	1.1436e-07	0.67554	1.0425	29.853	3	1	1	0.80036	1.0095	18.631	3	1	1
489	4725			IPI00586374	IPI00586374	1	1	1			32 kDa protein			1	1	1	1	1	0	1	0	1	0	4.2	4.2	4.2	31.757	284	5					1	1		0.0025195				1	1	1				1	1	1
490	3489;3707;5300			IPI00586414	IPI00586414	3	3	3			similar to ubiquitin-like, containing PHD and RING finger domains, 1		Ken box;F box bTrCP	1	3	3	3	3	0	3	0	3	0	4.9	4.9	4.9	84.886	760	2		3				3		7.4948e-10	0.75194	0.998	13.093	3	1	1	0.65243	0.87779	12.096	3	1	1
491	5249			IPI00600808;IPI00586484;IPI00596261	IPI00600808;IPI00586484;IPI00596261	1;1;1	1;1;1	1;1;1			Ras-related protein Rab-5C;Ras-related protein Rab-5B;Putative uncharacterized protein	Q98932;Q5ZHW4;Q5ZIP7		3	1	1	1	1	0	1	0	1	0	5.1	5.1	5.1	23.553	216	5					1	1		0.013025				1	1	1				1	1	1
492	169;398;1398;2614;2977;3291;3587;4358;5881;7600;7966	556;557	233;326	IPI00586516;IPI00684903	IPI00586516;IPI00684903	11;6	11;6	11;6			similar to human P5 isoform 2;Putative uncharacterized protein (Fragment)	Q5F472		2	11	11	11	11	0	11	0	11	0	30.2	30.2	30.2	48.787	447	3.94			1	15		16		1.3937e-112	0.67564	0.96168	13.148	16	0.17966	0.27811	0.80215	1.0176	8.6735	16	0.24656	0.033461
493	558;976;2842;3509;4996;5156;6188;6383;8250			IPI00586576;IPI00811143	IPI00586576;IPI00811143	9;6	9;6	9;6			similar to Leo1, Paf1/RNA polymerase II complex component, homolog;similar to Leo1, Paf1/RNA polymerase II complex component, homolog		F box bTrCP	2	9	9	9	0	9	0	9	0	9	16.1	16.1	16.1	74.772	657	2.8		3	12				15	2.074e-102	1.2848	1.5056	39.837	15	0.83121	0.017924	0.44312	0.5682	52.837	15	0.79797	0.022686
494	7;9;77;109;158;248;320;397;402;425;695;763;805;963;1464;1526;1557;1901;1927;2026;2317;2521;2782;3330;4084;4193;4400;4690;4766;4973;5008;5351;5530;5573;5721;5724;5814;5964;6104;6107;6148;6194;6340;6761;7084;7316;7327;7557;7733;7805;7997;8125;8192;8214;8296;8404	558;559;560;561;562;563;564;565;566	289;468;473;480;1406;1758;1870;2120;2398	IPI00586709;IPI00822697;IPI00683103;IPI00822364;IPI00578351;IPI00823119	IPI00586709;IPI00822697;IPI00683103	56;41;37;8;8;8	56;41;37;8;8;8	56;41;37;8;8;8			Talin-1;261 kDa protein;Protein	P54939		6	56	56	56	56	0	56	0	56	0	29.4	29.4	29.4	271.84	2541	1	68					68		0	0.62116	1.0785	35.932	66	0.30208	1	0.79912	1.0311	30.749	66	0.62495	1
495	311;318;1079;1386;1849;1968;2033;2714;3035;3985;4031;4378;4531;5526;5562;5913;6105;6326;7118;8053;8507	525;526;528;529;530	72;348;351;460;480	IPI00586802	IPI00586802	21	2	2			hypothetical protein			1	21	2	2	21	3	2	0	2	0	50.9	4.6	4.6	60.367	546	2		3				3		6.7685e-150	0.62435	0.96875	11.497	3	0.22029	1	0.75017	0.95058	5.7559	3	0.26549	1
496	53;1154;4742;4945			IPI00586834	IPI00586834	4	4	4			similar to ribosomal protein S25			1	4	4	4	4	4	4	4	4	4	24	24	24	13.712	125	5					9	4	5	2.0904e-30	0.92932	1.0357	11.9	8	1	1	0.93053	1.1808	25.048	8	1	1
497	1318			IPI00822687;IPI00586835	IPI00822687;IPI00586835	1;1	1;1	1;1			Formin binding protein 11-related protein (Fragment);Formin binding protein 11-related protein	Q90YB6;Q90WG3		2	1	1	1	1	0	1	0	1	0	1.4	1.4	1.4	119.56	1070	2		1				1		2.189e-09				1	1	1				1	1	1
498	5979;6869;8136			IPI00586842	IPI00586842	3	3	3			hypothetical protein			1	3	3	3	3	0	3	0	3	0	9.3	9.3	9.3	53.696	473	4				3		3		4.55e-06	0.65534	1.0468	7.53	3	1	1	0.69921	0.89782	6.5639	3	1	1
499	952;1840;2997;3919;5033;6079;6864			IPI00586847;IPI00582945;IPI00820165;IPI00813559	IPI00586847	7;3;1;1	7;3;1;1	7;3;1;1			Apoptosis inhibitor 5	Q5ZMW3		4	7	7	7	7	0	7	0	7	0	16.4	16.4	16.4	58.608	523	3			7			7		3.9241e-38	0.77551	1.0568	5.9599	7	0.87905	1	0.76818	1.0197	10.007	7	0.267	1
500	1460;4119;5353;6081;7051;7403;7810	567;568	146;155	IPI00586858	IPI00586858	7	7	7			60S ribosomal protein L13	P41125		1	7	7	7	7	3	7	3	7	3	34.6	34.6	34.6	24.395	211	5					12	9	3	2.9823e-20	0.84574	1.0089	11.743	11	0.48207	1	1.0156	1.3037	21.547	11	0.58872	1
501	1834;3943			IPI00586861	IPI00586861	2	2	2			similar to MGC69420 protein			1	2	2	2	2	0	2	0	2	0	14.6	14.6	14.6	15.528	130	5					2	2		2.5445e-07	0.7239	1.0138	7.5408	2	1	1	0.82526	1.0552	2.7541	2	1	1
502	144;4151;5198;6291;7408;8237;8758			IPI00586871;IPI00584652;IPI00593594	IPI00586871	7;2;2	7;2;2	7;2;2			similar to Human Diff6,H5,CDC10 homologue			3	7	7	7	7	0	7	0	7	0	26.5	26.5	26.5	41.638	362	4				9		9		2.3869e-45	0.83093	1.1126	10.231	9	0.354	1	0.82354	1.0918	9.4223	9	0.16662	1
503	4609			IPI00586876	IPI00586876	1	1	1			Fanconi anemia complementation group I	B0I564	Ken box	1	1	1	1	1	0	1	0	1	0	0.8	0.8	0.8	149.29	1338	2		1				1		0.018182				1	1	1				1	1	1
504	3040;3889;4783;5717;6806			IPI00586887	IPI00586887	5	5	5			similar to WD repeat protein Gemin5			1	5	5	5	5	0	5	0	5	0	4.3	4.3	4.3	170.54	1528	1	5					5		5.4287e-06	0.79852	1.2189	26.495	4	1	1	0.71731	0.93567	13.098	4	1	1
505	850;4608;5084;5453;6254	569;570	69;164	IPI00586898	IPI00586898	5	5	5			hypothetical protein			1	5	5	5	5	0	5	0	5	0	19.9	19.9	19.9	27.667	266	5					6	6		1.3306e-12	0.82916	1.3121	16.046	4	1	1	0.96978	1.2183	8.6666	4	1	1
506	395;591;718;1916;2017;3109;4734;5173;5393;7423			IPI00586910	IPI00586910	10	4	4			KS5 protein	O57534		1	10	4	4	9	9	3	3	3	3	17.1	8.2	8.2	81.147	719	1.38	5	3				3	5	1.1207e-60	0.65719	0.92	10.154	8	0.88104	0.51857	0.79921	1.0287	7.6154	8	0.29305	0.31624
507	1068;3348;6631			IPI00586934	IPI00586934	3	3	3			similar to MGC80689 protein			1	3	3	3	3	0	3	0	3	0	7.7	7.7	7.7	42.1	364	4				3		3		0.00056759	0.76065	1.0187	26.596	3	1	1	0.83277	1.1243	14.11	3	1	1
508	5416;5782;6193;6358;7536;7811;8194;8497	571	84	IPI00587104;IPI00682559	IPI00587104;IPI00682559	8;7	8;7	8;7			Putative uncharacterized protein;29 kDa protein	Q5ZHW3	Ken box	2	8	8	8	8	0	8	0	8	0	28.3	28.3	28.3	37.28	329	4				10		10		3.9259e-27	0.73762	1.0187	19.003	10	0.69324	1	0.76618	0.99549	28.742	10	0.57016	1
509	920;1113;7821			IPI00587151	IPI00587151	3	3	3			hypothetical protein			1	3	3	3	0	3	0	3	0	3	10.3	10.3	10.3	37.46	312	5					3		3	6.2305e-11	0.75571	0.7431	13.216	3	1	1	0.90644	1.146	11.25	3	1	1
510	442;1000;1289;2292;4878;4897;5048;7804;8212;8465;8885	572;573;574;575	186;275;284;286	IPI00822513;IPI00587349	IPI00822513;IPI00587349	11;11	11;11	11;11			43 kDa protein;Eukaryotic translation initiation factor 3 subunit M	Q5ZJ64		2	11	11	11	6	11	6	11	6	11	38.4	38.4	38.4	42.69	375	4.65				8	15	7	16	1.0462e-198	0.84354	0.89601	13.653	23	0.59262	1.1942e-06	0.80298	1.0229	29.571	23	0.79037	0.09151
511	2030;8824			IPI00587377;IPI00820783	IPI00587377;IPI00820783	2;1	2;1	2;1			60S ribosomal protein L36;11 kDa protein	Q98TF6		2	2	2	2	2	1	2	1	2	1	18.1	18.1	18.1	12.296	105	5					4	3	1	0.0011604	0.74408	0.68993	25.925	3	1	1	0.82933	1.0753	49.646	3	1	1
512	200;1132;1642;2043;2432;4961;5091;5710;6020	576;577	327;372	IPI00587398;IPI00603888	IPI00587398	9;3	9;3	9;3			Actin-related protein 3	Q90WD0		2	9	9	9	9	0	9	0	9	0	27.3	27.3	27.3	47.421	418	4				11		11		2.6539e-38	0.71262	0.9673	13.21	10	0.89835	1	0.80989	1.0592	12.777	10	0.73237	1
513	1657;4375;4631;4968;5931;7524;7677;8830	578	62	IPI00587401;IPI00595130	IPI00587401;IPI00595130	8;7	8;7	8;7			Putative uncharacterized protein;53 kDa protein	Q5ZLV5		2	8	8	8	8	0	8	0	8	0	25.5	25.5	25.5	53.078	475	4				8		8		3.6859e-23	0.61022	0.97198	14.826	8	0.69324	1	0.76261	0.97314	8.5908	8	0.57016	1
514	8213	579	14	IPI00587414	IPI00587414	1	1	1			Small nuclear ribonucleoprotein E	P62303		1	1	1	1	1	0	1	0	1	0	12	12	12	10.803	92	5					2	2		7.2568e-05	0.79392	0.99043	4.8768	2	1	1	0.73203	0.946	4.1629	2	1	1
515	687;796;1343;1701;4371;5438;5751;5944;8069;8595;8743	215;580;581	23;27;223	IPI00587444	IPI00587444	11	5	1			14-3-3 protein gamma	Q5F3W6		1	11	5	1	11	2	5	0	1	0	41.3	21.5	5.7	28.23	247	5					6	6		1.9488e-49	0.68249	0.96709	11.375	6	0.46692	1	0.68212	0.90396	15.288	6	0.46692	1
516	7189			IPI00587557	IPI00587557	1	1	1			Putative uncharacterized protein	Q5ZJ47		1	1	1	1	1	0	1	0	1	0	2.3	2.3	2.3	51.86	473	4				3		3		0.0033824	0.74064	0.99099	0.0060138	2	1	1	0.83216	1.1248	10.435	2	1	1
517	7580;8537;8644;8759			IPI00599340;IPI00944383;IPI00944391;IPI00944372;IPI00587570;IPI00591912;IPI00852407;IPI00944397;IPI00944379;IPI00837501;IPI00944389;IPI00944399;IPI00681648;IPI00944387;IPI00837482;IPI00837496;IPI00837486;IPI00944401;IPI00581585	IPI00599340;IPI00944383;IPI00944391;IPI00944372;IPI00587570;IPI00591912;IPI00852407;IPI00944397;IPI00944379;IPI00837501;IPI00944389;IPI00944399;IPI00681648;IPI00944387;IPI00837482;IPI00837496;IPI00837486;IPI00944401	4;4;4;4;4;4;4;4;4;4;4;3;3;3;3;2;2;2;1	4;4;4;4;4;4;4;4;4;4;4;3;3;3;3;2;2;2;1	4;4;4;4;4;4;4;4;4;4;4;3;3;3;3;2;2;2;1			muscleblind-like 1 isoform 1;muscleblind-like 1 isoform 2;muscleblind-like 1 isoform 3;muscleblind-like 3 isoform 1;Muscleblind-like protein 1;muscleblind-like 3 isoform 2;muscleblind-like 3 isoform 3;muscleblind-like 1 isoform 5;muscleblind-like 3 isoform	A3F956;A1EA71;A5HMN4;A3F965;Q5ZKW9;A5HMN6;A5HMN7;A5HMN8;A1EA72;A1EA73;A3F964;A5HMN9;A3F962;A3F958;A3F957;A3F963;A3F959;A3F961;A3F960		19	4	4	4	4	0	4	0	4	0	9	9	9	42.817	399	4				5		5		6.081e-05	0.70708	1.0907	9.307	5	1	1	0.87531	1.1739	10.833	5	1	1
518	2645			IPI00587586	IPI00587586	1	1	1			similar to Chromosome 1 open reading frame 33			1	1	1	1	1	0	1	0	1	0	4.1	4.1	4.1	28.053	242	5					1	1		0.010022				1	1	1				1	1	1
519	3383;4651;4652;7823;7824	582	58	IPI00587652	IPI00587652	5	5	5			40S ribosomal protein S17	P08636		1	5	5	5	3	5	3	5	3	5	23.7	23.7	23.7	15.538	135	5					15	5	10	1.3754e-18	1.1153	1.1949	15.231	15	0.13282	1	0.81847	1.037	16.683	15	0.08326	1
520	8429			IPI00587689	IPI00587689	1	1	1			hypothetical protein isoform 1			1	1	1	1	1	0	1	0	1	0	5.5	5.5	5.5	30.318	271	5					1	1		1.0973e-07				1	1	1				1	1	1
521	2172;3868;5040;7016;7115	583	609	IPI00587703	IPI00587703	5	3	3			similar to Eukaryotic translation elongation factor 1 delta			1	5	3	3	5	0	3	0	3	0	11.3	7.1	7.1	75.413	679	4.75				1	3	4		3.9342e-61	0.65707	1.0199	10.893	4	0.4498	0.096497	0.88204	1.1186	11.362	4	0.6826	0.14727
522	5304;5835			IPI00587714	IPI00587714	2	2	2			hypothetical protein			1	2	2	2	2	0	2	0	2	0	15.5	15.5	15.5	16.808	148	5					2	2		7.1052e-08	0.88935	1.1025	8.943	2	1	1	1.0218	1.3147	10.21	2	1	1
523	331;3321			IPI00587776;IPI00680429	IPI00587776;IPI00680429	2;2	2;2	2;2			Putative uncharacterized protein;34 kDa protein	Q5ZHW6		2	2	2	2	2	0	2	0	2	0	6.1	6.1	6.1	33.769	313	5					2	2		0.0087065	0.65968	1.06	21.568	2	1	1	0.33946	0.44828	118.4	2	1	1
524	1541;1568;2528;5597;5606;5655;5955;5956;6486;6506;6535;7099;8827			IPI00587895;IPI00819706;IPI00683264;IPI00588677;IPI00819532;IPI00577960;IPI00581805	IPI00587895;IPI00819706;IPI00683264	13;13;7;4;4;2;2	13;13;7;4;4;2;2	13;13;7;4;4;2;2			Gallus gallus mouse dbpB/YB-1 protein homologue, complete cds, clone CLFEST34;Nuclease-sensitive element-binding protein 1;CCAAT-binding protein (Fragment)	Q91956;Q06066;Q08243	Ken box	7	13	13	13	12	2	12	2	12	2	48.2	48.2	48.2	36.318	326	3.95			3	14	2	17	2	8.4021e-299	0.67306	0.99734	20.737	19	0.5533	0.61484	0.84735	1.0955	16.014	19	0.41541	0.6762
525	2181;2544			IPI00587921;IPI00812519	IPI00587921;IPI00812519	2;1	2;1	2;1			similar to 1-phosphatidylinositol-4,5-bisphosphate phosphodiesterase gamma 2;similar to Plcg2 protein, partial		Ken box	2	2	2	2	2	0	2	0	2	0	1.4	1.4	1.4	169.08	1465	2		2				2		0.0094398	0.55769	0.82087	21.975	2	1	1	0.66106	0.8765	14.853	2	1	1
526	275			IPI00588034	IPI00588034	1	1	1			Putative uncharacterized protein	Q5ZJL3		1	1	1	1	1	0	1	0	1	0	4.1	4.1	4.1	29.142	271	5					1	1		0.0092592				1	1	1				1	1	1
527	93;106;1639;1928;2565;2764;2857;2865;2986;4855;7212	584	215	IPI00588057	IPI00588057	11	3	2			similar to ADP/ATP translocase			1	11	3	2	11	5	3	0	2	0	46	14.8	8.7	29.307	263	4.12	1		1	1	5	8		1.446e-70	0.72623	1.1135	6.6608	7	0.95769	0.39794	0.76253	0.9643	6.1145	7	0.59262	0.092084
528	958;2356;3161;4051;8730			IPI00811570;IPI00588096;IPI00812762;IPI00820384	IPI00811570;IPI00588096;IPI00812762;IPI00820384	5;5;5;3	5;5;5;3	5;5;5;3			similar to ribosomal protein L26 isoform 1;similar to ribosomal protein L26 isoform 3;similar to ribosomal protein L26 isoform 2;10 kDa protein	P47832		4	5	5	5	5	4	5	4	5	4	21.1	21.1	21.1	19.571	166	5					10	6	4	8.8635e-09	0.83011	1.0263	13.407	10	0.9494	1	0.91545	1.1936	27.971	10	0.9494	1
529	5223	585	19	IPI00588119	IPI00588119	1	1	1			similar to p21-Arc			1	1	1	1	1	0	1	0	1	0	6.2	6.2	6.2	20.549	178	5					1	1		0.0075409				1	1	1				1	1	1
530	7507	586	606	IPI00588154;IPI00598122	IPI00588154;IPI00598122	1;1	1;1	1;1			216 kDa protein;215 kDa protein			2	1	1	1	0	1	0	1	0	1	2.3	2.3	2.3	215.82	1918	3			1				1	6.1087e-05				1	1	1				1	1	1
531	247;823;2737;2887;2993;3636;6907;7605;8095			IPI00588222	IPI00588222	9	9	9			60S acidic ribosomal protein P0	P47826		1	9	9	9	9	6	9	6	9	6	35.4	35.4	35.4	34.285	316	4.73				6	16	15	7	3.0825e-92	0.78675	1.0769	19.251	21	0.79797	0.049722	1.0361	1.3375	20.633	21	0.35582	0.017111
532	1396;1792;1932;2343;2787;2817;4310;4497;6061;6385;6732;7870;8143			IPI00588271;IPI00819993	IPI00588271;IPI00819993	13;12	9;8	9;8			Eukaryotic initiation factor 4A-III;46 kDa protein	Q5ZM36		2	13	9	9	13	10	9	7	9	7	30.6	24.8	24.8	46.815	412	4.44				10	8	10	8	2.7332e-86	0.74646	0.95714	19.567	17	0.48205	0.00044775	0.83563	1.1013	13.089	17	0.089913	0.043474
533	761			IPI00588373	IPI00588373	1	1	1			similar to Proline synthetase associated			1	1	1	1	1	0	1	0	1	0	4.3	4.3	4.3	30.071	276	5					1	1		0.0082424				1	1	1				1	1	1
534	3683;8886			IPI00588415	IPI00588415	2	2	2			hypothetical protein			1	2	2	2	2	1	2	1	2	1	27.8	27.8	27.8	11.842	115	5					3	2	1	9.809e-09	0.8649	0.85896	15.055	3	1	1	0.84756	1.1078	22.368	3	1	1
535	315;4254			IPI00588417;IPI00823188;IPI00576778	IPI00588417;IPI00823188;IPI00576778	2;2;1	2;2;1	2;2;1			107 kDa protein;Isoform Long of Trifunctional purine biosynthetic protein adenosine-3;Isoform Short of Trifunctional purine biosynthetic protein adenosine-3	P21872-1;P21872;A0A547;C5J075;C5J076;C5J077;P21872-2		3	2	2	2	2	0	2	0	2	0	2.4	2.4	2.4	106.7	1005	2		2				2		4.7346e-06	0.60999	0.91564	9.7532	2	1	1	0.64567	0.84869	15.932	2	1	1
536	2967;3988;7033;7757			IPI00588424	IPI00588424	4	4	4			DNA (cytosine-5)-methyltransferase 1	Q92072		1	4	4	4	4	0	4	0	4	0	3.1	3.1	3.1	172.91	1537	1	4					4		7.7891e-12	0.68896	1.0641	4.39	4	1	1	0.56226	0.73913	12.784	4	1	1
537	215;757;1023;1896;1994;2756;4814;6934;7401;8506	587	580	IPI00588434;IPI00584005	IPI00588434	10;1	10;1	10;1			116 kDa protein			2	10	10	10	10	0	10	0	10	0	13.5	13.5	13.5	116.22	1009	2		12				12		6.4378e-54	0.59323	0.89614	8.5945	12	0.777	1	0.79916	1.0308	18.07	12	0.62719	1
538	2747;4692;5708			IPI00588473	IPI00588473	3	3	3			Putative uncharacterized protein	Q5ZM66		1	3	3	3	3	1	3	1	3	1	24.3	24.3	24.3	13.031	115	5					4	3	1	1.4853e-06	0.77845	0.97963	12.105	4	1	1	0.95193	1.2324	17.244	4	1	1
539	243;5250	588	213	IPI00588509;IPI00812209	IPI00588509;IPI00812209	2;1	2;1	2;1			similar to steroid dehydrogenase;similar to steroid dehydrogenase, partial			2	2	2	2	2	0	2	0	2	0	4.9	4.9	4.9	38.359	349	5					2	2		0.0055199				1	1	1				1	1	1
540	3141;3147;4943;5220;6495			IPI00588640;IPI00822664	IPI00588640;IPI00822664	5;3	5;3	5;3			Bifunctional methylenetetrahydrofolate dehydrogenase/cyclohydrolase, mitochondrial;26 kDa protein	Q5ZKA5		2	5	5	5	5	0	5	0	5	0	24.6	24.6	24.6	36.411	337	5					7	7		9.7514e-48	0.57972	0.82113	14.842	7	0.08326	1	0.62298	0.79981	40.612	7	0.6826	1
541	690;721;3027;3409;4717;5796;6917;7862;8417	589	158	IPI00588683;IPI00818595;IPI00820342;IPI00819216;IPI00583240;IPI00587236;IPI00819643;IPI00594501	IPI00588683;IPI00818595;IPI00820342;IPI00819216	9;9;9;8;3;3;2;1	9;9;9;8;3;3;2;1	9;9;9;8;3;3;2;1			98 kDa protein;97 kDa protein;96 kDa protein;Sodium/potassium-transporting ATPase subunit alpha-1	P09572		8	9	9	9	9	0	9	0	9	0	12.9	12.9	12.9	98.184	900	2		9				9		2.3447e-70	0.78248	1.039	28.761	9	0.17047	1	0.80824	1.0672	6.0226	9	0.0665	1
542	541;2253;2486			IPI00588689	IPI00588689	3	3	3			similar to MGC84496 protein			1	3	3	3	3	0	3	0	3	0	23.4	23.4	23.4	22.708	201	5					3	3		1.0883e-29	0.69482	0.88412	14.023	3	1	1	0.7238	0.89332	4.3285	3	1	1
543	92;2354;3426;3559;4144;7892	590	70	IPI00588756	IPI00588756	6	6	6			Adenosine deaminase	Q5ZKP6		1	6	6	6	6	0	6	0	6	0	20.4	20.4	20.4	40.678	357	4				6		6		2.5392e-09	1.1682	1.7457	13.721	6	0.95715	1	1.5342	2.0003	14.171	6	0.46848	1
544	120;308;563;1363;3713;5822;8472;8626			IPI00588758;IPI00923799	IPI00588758;IPI00923799	8;7	8;7	8;7			Putative uncharacterized protein;37 kDa protein	Q5ZLD5		2	8	8	8	8	0	8	0	8	0	32	32	32	38.516	359	4				9		9		2.7476e-77	0.74099	0.95163	12.469	9	0.11953	1	0.71852	0.94318	15.944	9	0.08288	1
545	348;1819;1835;2000;3463;4372;7397			IPI00588830;IPI00812720	IPI00588830	7;3	7;3	7;3			similar to CTCL tumor antigen se20-9 isoform 2		Ken box;F box bTrCP	2	7	7	7	7	0	7	0	7	0	6.5	6.5	6.5	142.77	1234	1	7					7		6.2753e-12	0.68269	1.105	15.546	7	0.75995	1	0.7472	0.98335	63.909	7	0.354	1
546	1018;1304;1786;2016;2674;2757;2787;3016;3074;4079;4134;4310;4491;5010;5133;5403;6061;6177;7210;7870;7933;8043;8144	591;592;593;594;595;596;597	128;166;179;188;217;219;307	IPI00588868	IPI00588868	23	23	19			Eukaryotic initiation factor 4A-II	Q8JFP1;O13037		1	23	23	19	23	13	23	13	19	10	65.1	65.1	59.2	46.371	407	4.07	1	1	11	42	21	57	19	0	0.69554	0.95651	28.822	75	0.60252	8.4151e-05	0.78545	0.99461	12.166	75	0.28422	0.00010639
547	939;1388;1455;1772;2037;2038;2097;2363;5316;6919;7607	598	195	IPI00588875;IPI00821356	IPI00588875;IPI00821356	11;11	11;11	11;11			Eukaryote initiation factor 2 beta;38 kDa protein	Q9DEQ6		2	11	11	11	11	0	11	0	11	0	31.7	31.7	31.7	38.436	334	4.06				16	1	17		1.2377e-71	0.80849	1.1867	40.83	16	0.29809	0.41642	0.93878	1.2031	21.082	16	0.22287	0.28354
548	996;2691;3590;7180;8060;8712			IPI00588898	IPI00588898	6	6	6			19 kDa protein			1	6	6	6	6	4	6	4	6	4	37.6	37.6	37.6	18.77	165	5					10	6	4	5.9103e-21	0.91525	1.1151	22.083	10	0.95715	1	1.0086	1.2972	13.996	10	0.95715	1
549	15;173;584;1938;2320;3066;4120;5018	599	185	IPI00588963;IPI00818718	IPI00588963;IPI00818718	8;4	8;4	8;4			Putative FK506-binding protein;14 kDa protein	Q90ZK7		2	8	8	8	8	0	8	0	8	0	48	48	48	25.031	227	4.82			1		10	11		8.231e-60	0.66552	0.98396	16.532	11	0.2894	0.024123	0.80088	1.0169	78.887	11	0.82251	5.3945e-05
550	660;4959;6846;7477;8900			IPI00588997	IPI00588997	5	5	5			similar to D4-GDP-dissociation inhibitor			1	5	5	5	5	0	5	0	5	0	40	40	40	22.886	200	5					7	7		3.9065e-52	0.90552	1.4105	12.362	7	0.7822	1	0.92305	1.1714	33.849	7	0.3496	1
551	775;909;2970;3317;3385;3556;3575;3628;3835;4163;4354;4910;6231;6285;7081;7120;8261;8305	600	436	IPI00589044;IPI00811150	IPI00589044	18;1	18;1	15;0			Far upstream element-binding protein 2	Q8UVD9		2	18	18	15	18	0	18	0	15	0	26.8	26.8	23.8	80.643	769	2.11		25	3			28		2.9465e-121	0.84605	1.1788	13.958	26	0.89598	0.00010084	0.57681	0.75704	23.349	26	0.51027	0.00041345
552	79	601	21	IPI00589069	IPI00589069	1	1	1			Extracellular signal-regulated kinase 2	Q8UWG6		1	1	1	1	1	0	1	0	1	0	6	6	6	41.942	368	4				1		1		1.1316e-15				1	1	1				1	1	1
553	1663;1981;7426			IPI00589085	IPI00589085	3	1	1			Ubiquitin-ribosomal protein fusion protein	P62985;O42388		1	3	1	1	3	1	1	0	1	0	26.6	12.5	12.5	14.739	128	5					1	1		1.1869e-08				1	1	1				1	1	1
554	239;1421;4696;4854;5574;6596			IPI00589097	IPI00589097	6	6	6			hypothetical protein			1	6	6	6	6	0	6	0	6	0	19.2	19.2	19.2	43.922	390	5					7	7		4.38e-77	0.57291	0.81469	6.2256	7	0.17504	1	0.67496	0.85924	9.9274	7	0.78717	1
555	6042			IPI00589107;IPI00819511	IPI00589107;IPI00819511	1;1	1;1	1;1			Putative uncharacterized protein;49 kDa protein	Q5ZHR5		2	1	1	1	1	0	1	0	1	0	4.6	4.6	4.6	48.934	438	4				1		1		0.0021265				1	1	1				1	1	1
556	121;417;774;1148;1683;1826;1827;1985;2095;2161;2162;2180;2387;2407;2608;2613;3005;3801;3976;4349;4547;5546;6384;6417;6635;7973;8062;8307;8398	602;603;604;605;606	41;90;254;320;432	IPI00589127;IPI00682580;IPI00821415	IPI00589127;IPI00682580	29;28;2	29;28;2	29;28;2			Putative uncharacterized protein;53 kDa protein	Q5ZJT4;Q9PRM1;Q9PRM3		3	29	29	29	29	0	29	0	29	0	73.3	73.3	73.3	50.431	442	3.76			13	42		55		1.8918e-260	0.6913	1.0829	27.455	53	0.174	0.63519	0.81215	1.0321	22.592	53	0.18631	0.054796
557	151;1756;2093;3964;4848;5395;7643;8598			IPI00589157;IPI00823103;IPI00585976;IPI00570876;IPI00812654;IPI00811406;IPI00570751;IPI00822901;IPI00812979;IPI00810584;IPI00577038;IPI00587883;IPI00811631;IPI00813465;IPI00814062;IPI00594296;IPI00818257;IPI00572187;IPI00811953;IPI00603426	IPI00589157;IPI00823103;IPI00585976;IPI00570876	8;4;4;4;2;2;2;2;2;2;2;2;2;2;2;2;2;1;1;1	8;4;4;4;2;2;2;2;2;2;2;2;2;2;2;2;2;1;1;1	8;4;4;4;2;2;2;2;2;2;2;2;2;2;2;2;2;1;1;1			Guanine nucleotide-binding protein G(i), alpha-2 subunit;41 kDa protein;Guanine nucleotide-binding protein G(i), alpha-1 subunit;G protein	P50147;P50146;Q90846;Q90847		20	8	8	8	7	3	7	3	7	3	28.7	28.7	28.7	40.577	355	4.31				9	4	9	4	5.0577e-45	0.75557	1.1441	34.398	11	0.6514	0.00077851	0.88746	1.1289	21.465	11	0.20703	0.020735
558	392;784;1565;2569;2948;3504;3647;6016;6155;7523	607	602	IPI00589190	IPI00589190	10	10	10			similar to FMRP interacting protein, 82kD			1	10	10	10	0	10	0	10	0	10	21.7	21.7	21.7	63.142	607	3			12				12	8.8007e-65	0.90206	1.3018	10.625	11	0.83121	1	0.69979	0.84253	17.101	11	0.38071	1
559	2418			IPI00823263;IPI00589241;IPI00821151	IPI00823263;IPI00589241;IPI00821151	1;1;1	1;1;1	1;1;1			83 kDa protein;N-ethylmaleimide-sensitive factor;83 kDa protein			3	1	1	1	1	0	1	0	1	0	1.9	1.9	1.9	83.169	747	3			1			1		2.2837e-12				1	1	1				1	1	1
560	1339;1735;1914;2151;2536;3265;3361;3787;3882;4207;4266;5139;5189;6236;7021;7023;7317;7529;7593	608;609;610;611;612;613	70;170;182;268;437;439	IPI00589243	IPI00589243	19	19	19			Putative uncharacterized protein	Q5F449		1	19	19	19	0	19	0	19	0	19	31.2	31.2	31.2	81.598	751	2.59	1	17	28				46	5.1039e-266	1.0086	1.2556	13.805	46	0.14291	0.0004051	0.70118	0.85387	35.384	46	0.39922	0.0030433
561	1612;1958;8148			IPI00589343;IPI00819269	IPI00589343;IPI00819269	3;2	3;2	3;2			hypothetical protein;55 kDa protein			2	3	3	3	3	0	3	0	3	0	5.6	5.6	5.6	66.42	611	2		3				3		0.00015019	0.87581	1.1541	22.207	3	1	1	0.78005	1.0667	10.756	3	1	1
562	3680;6809;8693			IPI00589449;IPI00601548	IPI00589449;IPI00601548	3;2	3;2	3;2			similar to scaffold attachment factor B;similar to scaffold attachment factor B		Ken box	2	3	3	3	3	1	3	1	3	1	3.1	3.1	3.1	99.214	873	2		4				3	1	0.0016857	0.79586	1.196	19.673	4	1	1	0.78538	1.0213	23.194	4	1	1
563	430;3347;3752	614;615	36;49	IPI00589456;IPI00598184;IPI00818991;IPI00589065	IPI00589456;IPI00598184	3;3;1;1	3;3;1;1	3;3;1;1			Isoform 2 of Myosin light polypeptide 6;Isoform 1 of Myosin light polypeptide 6	P02607-2;P02607;P02607-1		4	3	3	3	2	3	2	3	2	3	21.9	21.9	21.9	16.983	151	5					6	2	4	6.5739e-22	0.6491	0.8281	22.616	6	1	1	1.262	1.6628	22.7	6	1	1
564	1429;1607;2201;4020;4380;4597;4952;7645			IPI00589463	IPI00589463	8	8	8			Putative uncharacterized protein	Q5ZI37		1	8	8	8	8	0	8	0	8	0	16	16	16	52.878	456	4				8		8		4.7915e-21	0.60101	0.94495	12.108	7	0.08812	1	0.67511	0.90078	6.4907	7	0.3026	1
565	159;439;866;2159;2578;3086;3572;3921;4061;6686;6954;7239;7262;7272;7853;8038;8433;8839	616	393	IPI00589498	IPI00589498	18	18	18			Nuclear protein matrin 3	Q8UWC5		1	18	18	18	18	6	18	6	18	6	27.6	27.6	27.6	100.71	902	2.03		28	1			23	6	1.4032e-142	0.79843	1.205	34.663	29	0.63319	0.51777	0.80546	1.0233	21.335	29	0.43306	0.98645
566	424;3551;7156			IPI00589518	IPI00589518	3	2	2			Cyclin dependent kinase 2	A2IAR9		1	3	2	2	3	0	2	0	2	0	14.1	10.4	10.4	33.732	298	5					2	2		4.5949e-10	0.90473	1.163	9.8897	2	1	1	0.78127	1.0245	9.3745	2	1	1
567	66;6775			IPI00589564	IPI00589564	2	2	2			Aspartate aminotransferase, cytoplasmic	P00504		1	2	2	2	2	0	2	0	2	0	4.4	4.4	4.4	45.935	412	4				2		2		2.0275e-05	0.46058	0.6878	35.649	2	1	1	0.55932	0.75485	32.224	2	1	1
568	506;637;916;980;1306;1358;1943;1960;1989;2138;2562;4064;4827;5332;5379;5437;5570;5900;5901;6106;6131;6402;6403;6603;6961;6984;7072;7653;7875;8052;8120;8315;8569	617;618;619;620;621	72;174;176;372;598	IPI00589568	IPI00589568	33	32	32			Stress-70 protein, mitochondrial	Q5ZM98		1	33	32	32	33	18	32	17	32	17	51.1	51.1	51.1	73.191	675	3.01		9	65	10		57	27	0	0.53877	0.79902	20.774	84	0.60187	0.0027415	0.77074	1.0006	16.38	84	0.034766	0.0019586
569	472;742;1034;1179;1996;2080;3255;3729;4209;4727;5127;5172;5476;6021;6464;8274;8545	622;623;624;625;626	511;515;544;660;720	IPI00589574	IPI00589574	17	17	17			hypothetical protein		F box bTrCP	1	17	17	17	1	17	1	17	1	17	21.1	21.1	21.1	86.03	767	2.66		15	29			1	43	4.6195e-138	1.039	1.308	37.946	44	0.67346	0.00038514	0.74109	0.88991	18.405	44	0.10054	0.48712
570	3260;3714;4411;4774;8476	627	139	IPI00589603;IPI00819719;IPI00821169	IPI00589603;IPI00819719;IPI00821169	5;5;5	5;5;5	5;5;5			Ribosomal protein L19;23 kDa protein;Ribosomal protein L19 (Fragment)	Q5ZKK8;Q6EE39		3	5	5	5	5	0	5	0	5	0	27	27	27	23.413	196	5					6	6		1.5182e-49	0.6556	1.0223	56.111	6	0.6826	1	0.87146	1.1318	35.447	6	0.6826	1
571	3160			IPI00589647	IPI00589647	1	1	1			similar to Nucleoporin 62kDa			1	1	1	1	1	0	1	0	1	0	2.6	2.6	2.6	55.776	546	3			1			1		0.0017709				1	1	1				1	1	1
572	421;736;1698;1729;3669;4486;5971;7194;7422;8267;8586	628	96	IPI00589731	IPI00589731	11	11	11			Putative uncharacterized protein	Q5ZIC4		1	11	11	11	11	0	11	0	11	0	32	32	32	50.195	456	4				14		14		1.6207e-73	0.76982	1.1747	14.009	14	0.11731	1	0.85215	1.0828	11.995	14	0.83172	1
573	4699			IPI00589760;IPI00822395;IPI00811299	IPI00589760;IPI00822395;IPI00811299	1;1;1	1;1;1	1;1;1			similar to Actl6a protein;42 kDa protein;hypothetical protein, partial			3	1	1	1	1	0	1	0	1	0	1.4	1.4	1.4	79.983	720	4				1		1		0.010611				1	1	1				1	1	1
574	1250			IPI00589771	IPI00589771	1	1	1			93 kDa protein			1	1	1	1	1	0	1	0	1	0	1.1	1.1	1.1	92.627	839	2		1				1		0.01349				0	1	1				0	1	1
575	2129			IPI00589800	IPI00589800	1	1	1			Putative uncharacterized protein	Q5ZKC7;Q5ZLF6		1	1	1	1	1	0	1	0	1	0	5.9	5.9	5.9	24.794	219	5					1	1		0.011671				1	1	1				1	1	1
576	860;1865;3659;4191;4277;4536;4861;4862;6821;8337			IPI00589812	IPI00589812	10	10	7			similar to Acidic leucine-rich nuclear phosphoprotein 32 family member A			1	10	10	7	10	1	10	1	7	0	38.3	38.3	31.9	28.49	248	4.71				5	12	16	1	1.3158e-87	0.6045	0.88672	19.024	17	0.098401	0.12307	0.79124	1.0246	19.261	17	0.38484	0.0052521
577	67;100;203;232;268;351;352;374;387;455;458;577;602;639;668;741;773;840;886;938;960;1004;1203;1335;1366;1420;1465;1732;1739;1750;1789;1790;1871;1929;2019;2289;2338;2365;2390;2427;2597;2642;2646;2681;3024;3076;3095;3169;3216;3276;3371;3499;3519;3552;3585;3741;3794;4026;4173;4219;4239;4242;4287;4291;4292;4314;4318;4376;4434;4457;4614;4633;4683;4782;4801;4825;4903;4915;5012;5022;5086;5165;5305;5342;5…	629;630;631;632;633;634;635;636;637;638;639;640;641;642;643;644;645;646;647;648;649;650;651;652;653;654;655;656;657;658;659;660;661;662;663;664;665;666;667;668;669;670;671;672;673;674	68;77;255;309;339;341;465;578;612;836;873;969;992;996;1141;1158;1172;1178;1181;1311;1539;1540;1606;1620;1677;1704;1764;1880;1891;1912;2033;2045;2110;2113;2199;2201;2202;2262;2344;2345;2359;2484;2486;2539;2543;2546	IPI00589902;IPI00820630	IPI00589902	146;1	2;0	2;0			302 kDa protein			2	146	2	2	143	142	2	2	2	2	68	0.7	0.7	302.07	2664	1	4					2	2	0	9.3677	14.505	55.263	4	0.042225	1	1.1076	1.298	87.654	4	0.16556	1
578	2888;3406;3538;5095;7251			IPI00589939	IPI00589939	5	5	5			Putative uncharacterized protein	Q5ZKJ3		1	5	5	5	5	0	5	0	5	0	36.7	36.7	36.7	17.796	166	5					5	5		2.2279e-42	0.86322	1.1455	4.9797	5	0.3496	1	0.80004	1.023	5.1432	5	0.2328	1
579	1177;1886;2166;2167;2240;2255;2933;3101;3437;4098;4192;5288;5358;6523;7263;7303;7837;7886;8578;8664;8871	675;676;677;678;679	261;340;470;522;565	IPI00589958	IPI00589958	21	21	21			Putative uncharacterized protein	Q5ZK20		1	21	21	21	21	4	21	4	21	4	33.5	33.5	33.5	70.986	627	2.87		5	34			35	4	7.5606e-83	0.60517	0.97121	32.416	37	0.66626	0.94426	0.93335	1.1924	33.956	37	0.24579	0.31617
580	1043;1044;1690;2065;3557;4057;4184;4992;5783;6052;6073;6331;6697;6698;7080;7094;7373;7914;8619;8928	680;681;682;683;684	102;276;294;404;410	IPI00589985;IPI00581988;IPI00818126	IPI00589985	20;9;2	20;9;2	20;9;2			Elongation factor 1-alpha 1	Q90835;Q5ZKM2		3	20	20	20	20	11	20	11	20	11	49.8	49.8	49.8	50.156	462	3.19	24	16	35	57	18	123	27	8.9791e-203	0.58558	0.90278	24.709	145	0.51026	0.0020223	0.81138	1.0302	13.855	145	0.9348	0.84784
581	943;1831;2880;4795			IPI00590015	IPI00590015	4	4	4			P60=60 kDa stress-related protein (Fragment)	Q9PSQ5		1	4	4	4	4	1	4	1	4	1	31.5	31.5	31.5	13.859	124	3.17			5	1		5	1	2.9959e-29	0.67947	1.0452	23.356	5	1	1	0.80016	1.0449	28.458	5	1	1
582	126;277;987;1885;2366;3107;5601;6494;7217;7271;8135;8459;8899	685;686;687	223;237;309	IPI00590033	IPI00590033	13	13	13			Eukaryotic translation initiation factor 2 subunit 1	Q5ZLX2		1	13	13	13	13	0	13	0	13	0	51.1	51.1	51.1	36.178	315	4.61				9	14	23		1.292e-95	0.69082	1.013	81.344	22	0.01034	0.89913	0.7675	0.99544	41.831	22	0.20855	0.67374
583	20;88;892			IPI00590038;IPI00821679;IPI00821058;IPI00820078	IPI00590038;IPI00821679	3;2;1;1	3;2;1;1	3;2;1;1			Treacher Collins-Franceschetti syndrome 1;45 kDa protein	Q5F3A3		4	3	3	3	3	0	3	0	3	0	3.6	3.6	3.6	101.03	974	2		3				3		9.4005e-08	0.54703	0.93542	9.9585	3	1	1	0.74291	0.99287	6.8073	3	1	1
584	1009;1010;1297;1439;1893;1926;1995;2386;2393;2400;2505;2846;3067;3142;3315;3703;4100;4107;4216;4509;4568;4634;5032;5369;5766;6101;6203;6219;6227;6536;6537;6856;7116;7206;7270;7969;8242;8290;8418;8563;8665;8831;8832	688;689;690;691;692;693;694	400;553;727;730;942;950;1026	IPI00590067	IPI00590067	43	43	37			hypothetical protein		Ken box	1	43	43	37	4	43	4	43	3	37	37.6	37.6	33.8	137.44	1211	1.9	17	68	8			4	89	0	0.88934	1.036	14.258	92	0.9158	9.0147e-07	0.77648	0.95068	13.918	92	0.12508	0.099631
585	1572;1633;2004;3351;4153;4789;5468;6444;7278;7379;8039;8687			IPI00590073;IPI00577651;IPI00819608;IPI00597751	IPI00590073;IPI00577651	12;9;2;1	1;0;0;0	1;0;0;0			Twinfilin-2;68 kDa protein	Q5ZM35		4	12	1	1	12	5	1	1	1	1	45.8	3.7	3.7	39.835	349	4.5				1	1	1	1	2.475e-83	0.63831	0.65338	31.501	2	0.77873	1	1.2	1.5359	20.306	2	0.48445	1
586	3042;3785			IPI00590178	IPI00590178	2	2	2			46 kDa protein			1	2	2	2	2	0	2	0	2	0	6.4	6.4	6.4	45.731	408	3			2			2		1.155e-06	0.47916	0.71536	53.601	2	1	1	0.45875	0.62466	48.757	2	1	1
587	3791;4519;5689;8853			IPI00590205	IPI00590205	4	4	4			hypothetical protein			1	4	4	4	4	0	4	0	4	0	6.2	6.2	6.2	73.991	650	3			4			4		1.777e-07	0.56803	0.77181	42.44	3	1	1	0.68685	0.93371	14.385	3	1	1
588	125;365;1276;1277;1705;1706;1707;2098;2280;2451;2537;4281;4282;4893;6597;6712;6713;7721;8891	695;696;697;698;699	10;34;174;177;198	IPI00590239;IPI00581613	IPI00590239	19;9	19;9	19;9			40S ribosomal protein SA	P50890		2	19	19	19	13	18	13	18	13	18	65.9	65.9	65.9	33.021	296	4.17		5	15	34	41	22	73	0	1.2467	1.229	22.051	93	0.25825	1.8548e-08	0.81924	0.99998	36.011	93	0.78067	0.17862
589	379;984;985;1591;1882;1891;1892;2147;2156;2623;2624;2687;2715;2723;4125;4226;4231;4247;5826;6007;6396;6397;6407;6484;6485;6630;6811	700;701	292;344	IPI00590254;IPI00818918	IPI00590254	27;8	27;8	27;8			Putative uncharacterized protein	Q5F3L2	Ken box	2	27	27	27	16	27	16	27	16	27	61.2	61.2	61.2	45.534	425	3.56		5	46	56	6	33	80	0	0.9367	1.2702	34.41	112	0.023335	0.7509	0.87457	1.075	37.376	112	0.94939	0.96503
590	624;704;766;1111;3457;4316			IPI00590272	IPI00590272	6	6	6			similar to Ribosomal protein L8			1	6	6	6	6	3	6	3	6	3	23	23	23	27.011	248	4.91				1	10	8	3	8.1619e-26	0.87919	1.0028	13.306	11	0.54409	0.018514	1.0085	1.2924	22.193	11	0.356	0.086224
591	5174			IPI00590301	IPI00590301	1	1	1			voltage-dependent anion channel 1			1	1	1	1	1	0	1	0	1	0	3.5	3.5	3.5	30.706	283	4.5				1	1	2		4.3361e-13				1	1	1				1	1	1
592	183;638;2385;3051;3420;5765;6306			IPI00590344	IPI00590344	7	7	7			hypothetical protein			1	7	7	7	4	6	4	6	4	6	8.4	8.4	8.4	122.9	1118	2		10				4	6	1.7582e-28	0.78115	1.0921	22.9	9	0.0664	1	0.94084	1.1701	17.52	9	0.64451	1
593	6830			IPI00590347	IPI00590347	1	1	1			RNA-binding protein HuA	Q9PW24		1	1	1	1	1	0	1	0	1	0	4	4	4	36.072	326	5					1	1		0.010665				1	1	1				1	1	1
594	375;377;918;1252;1805;2104;2176;3495;3514;3630;3911;3922;4074;4283;4712;5123;5180;5317;5436;5613;5848;6602;6967;7069;7298;7723;7888;8112;8113;8201;8373;8484	702;703;704	151;194;330	IPI00590375	IPI00590375	32	29	29			78 kDa glucose-regulated protein	Q90593		1	32	29	29	32	12	29	9	29	9	57.5	52.3	52.3	72.018	652	2.96		3	50	1		42	12	0	0.71818	1.0672	16.568	51	0.37564	0.89395	0.81447	1.052	10.841	51	0.67685	0.79628
595	2183;5739;7350			IPI00681374;IPI00597227;IPI00685082;IPI00590396;IPI00821875	IPI00681374;IPI00597227;IPI00685082;IPI00590396;IPI00821875	3;3;3;3;3	3;3;3;3;3	3;3;3;3;3			71 kDa protein;69 kDa protein;69 kDa protein;Putative uncharacterized protein;69 kDa protein	Q5ZM80		5	3	3	3	3	0	3	0	3	0	4.9	4.9	4.9	70.805	648	3			3			3		2.6613e-07	0.65669	1.0645	10.38	3	1	1	0.90511	1.2064	7.8354	3	1	1
596	2373			IPI00590454	IPI00590454	1	1	1			Putative uncharacterized protein (Fragment)	Q5ZKQ1		1	1	1	1	1	0	1	0	1	0	5.3	5.3	5.3	27.351	247	3			1			1		1.6064e-22				1	1	1				1	1	1
597	531;1400			IPI00590533	IPI00590533	2	2	2			Putative uncharacterized protein	Q5ZMS8		1	2	2	2	2	0	2	0	2	0	12.9	12.9	12.9	19.499	170	5					2	2		1.3085e-08	0.55001	0.89281	18.3	2	1	1	0.75252	0.98489	3.9744	2	1	1
598	2799;3622;5858	206	133	IPI00590540;IPI00679718	IPI00590540;IPI00679718	3;3	2;2	2;2			Chromobox protein;19 kDa protein	O93480		2	3	2	2	0	3	0	2	0	2	18.9	10.3	10.3	21.538	185	5					2		2	3.1022e-48	0.75308	0.79915	6.5987	2	1	1	0.80425	1.056	0.64791	2	1	1
599	4500;4750;5883;7076;7355			IPI00590544	IPI00590544	5	4	4			99 kDa protein			1	5	4	4	1	5	0	4	0	4	7.3	6.2	6.2	98.634	878	2		4					4	1.9233e-19	0.68874	0.80367	10.108	4	0.3496	1	0.72127	0.92542	5.124	4	0.08326	1
600	4808;4836			IPI00590577	IPI00590577	2	2	2			similar to SCF complex protein cul-1			1	2	2	2	2	0	2	0	2	0	3.2	3.2	3.2	90.036	777	2		2				2		0.0027054	0.59207	0.8665	9.8551	2	1	1	0.69485	0.93955	1.1481	2	1	1
601	3834			IPI00821393;IPI00590588	IPI00821393;IPI00590588	1;1	1;1	1;1			32 kDa protein;hypothetical protein			2	1	1	1	1	0	1	0	1	0	3.5	3.5	3.5	31.906	282	2.5	1			1		2		0.013181				1	1	1				1	1	1
602	237;266;1416;1610;4758;4793;5029;5209;5325;5569;5850;6822;7878;8835			IPI00590633	IPI00590633	14	13	13			heat shock 105kDa			1	14	13	13	14	0	13	0	13	0	18.5	17.7	17.7	96.488	860	2		15				15		8.7385e-88	0.52715	0.78236	11	15	0.1491	1	0.70974	0.93045	11.155	15	0.10981	1
603	2652;8674			IPI00590713;IPI00681985	IPI00590713;IPI00681985	2;2	2;2	2;2			Putative uncharacterized protein;21 kDa protein	Q5ZLY6		2	2	2	2	0	2	0	2	0	2	8.3	8.3	8.3	32.411	277	5					3		3	7.7102e-24	0.94018	0.71868	7.2872	3	1	1	0.95163	1.1824	2.1742	3	1	1
604	2716	705	491	IPI00590722	IPI00590722	1	1	1			Putative uncharacterized protein	Q5ZML8		1	1	1	1	1	0	1	0	1	0	3	3	3	73.827	689	2		1				1		1.7228e-08				1	1	1				1	1	1
605	2829;5299			IPI00590744;IPI00818780	IPI00590744;IPI00818780	2;1	2;1	2;1			Cysteine and histidine-rich domain-containing protein 1;22 kDa protein	Q5ZML4		2	2	2	2	2	0	2	0	2	0	7.6	7.6	7.6	37.37	331	4				2		2		0.0050175	0.64184	1.0332	17.685	2	1	1	0.69354	1.0169	10.35	2	1	1
606	3777;5286;8605			IPI00598720;IPI00590781	IPI00598720;IPI00590781	3;3	3;3	3;3			Ras-related protein Rap-1b;similar to turkey RAP1Ab	Q5ZHX1		2	3	3	3	3	0	3	0	3	0	17.9	17.9	17.9	20.825	184	5					3	3		1.6337e-24	0.82527	1.0602	4.9747	3	1	1	0.7332	0.94552	2.2298	3	1	1
607	3877;6855;7971;8371			IPI00819293;IPI00603179;IPI00590859;IPI00599579;IPI00582754;IPI00578635	IPI00819293;IPI00603179;IPI00590859;IPI00599579;IPI00582754;IPI00578635	4;4;4;2;2;2	4;4;4;2;2;2	4;4;4;2;2;2			ATPase, Ca++ transporting, cardiac muscle, slow twitch 2;Isoform SERCA2A of Sarcoplasmic/endoplasmic reticulum calcium ATPase 2;109 kDa protein;Isoform SERCA3B of Sarcoplasmic/endoplasmic reticulum calcium ATPase 3;Isoform SERCA3A of Sarcoplasmic/endoplasm	Q03669-1;Q03669;Q03669-2;Q9YGL9-1;Q9YGL9;Q9YGL9-2;P13585		6	4	4	4	4	0	4	0	4	0	5.7	5.7	5.7	114.78	1042	2		4				4		2.5267e-29	0.69636	1.1279	2.7698	4	1	1	0.75778	0.98659	11.284	4	1	1
608	2490;2804;4986			IPI00819995;IPI00590871	IPI00819995;IPI00590871	3;3	3;3	3;3			Putative uncharacterized protein;104 kDa protein	Q5F3T4		2	3	3	3	3	0	3	0	3	0	2.8	2.8	2.8	104.19	938	2		3				3		1.6711e-06	0.70587	1.0594	26.947	3	1	1	0.87134	1.1652	17.09	3	1	1
609	2659			IPI00590885	IPI00590885	1	1	1			Alkaline phosphatase, tissue-nonspecific isozyme	Q92058		1	1	1	1	0	1	0	1	0	1	1.9	1.9	1.9	56.76	519	4				1			1	0.00040368				1	1	1				1	1	1
610	1803;5124;6915			IPI00590896;IPI00570793	IPI00590896	3;1	3;1	3;1			similar to nephrocystin-6		Ken box	2	3	3	3	2	2	2	2	2	2	1	1	1	290.27	2475	3.55	1	1	3	3	3	6	5	8.5368e-05	0.0093732	0.011677	194.23	11	1	0.075677	0.018474	0.023279	167.46	11	1	0.082175
611	507;1738;1986;3108;3382;4092;4382;4851;6341;8145	706;707	60;63	IPI00591038;IPI00579572	IPI00591038;IPI00579572	10;5	1;1	1;1			Histone H2B 7;similar to Histone H2B	P0C1H5		2	10	1	1	5	10	0	1	0	1	60.3	11.9	11.9	13.964	126	5					4		4	4.0433e-75	1.1575	0.98101	9.595	4	0.60322	1	0.60113	0.75394	15.55	4	0.82872	1
612	1974;3119;4675;6743;7715			IPI00591043	IPI00591043	5	5	5			similar to SRrp129			1	5	5	5	0	5	0	5	0	5	4.5	4.5	4.5	153.16	1361	1.83	1	5					6	1.0456e-17	0.68046	0.83138	7.3205	5	0.13282	1	0.63631	0.78264	23.239	5	0.2328	1
613	3146			IPI00591072	IPI00591072	1	1	1			hypothetical protein			1	1	1	1	1	0	1	0	1	0	7.2	7.2	7.2	16.484	152	5					1	1		0.0035814				0	1	1				0	1	1
614	1222;2655;2663;7961			IPI00822447;IPI00591109	IPI00822447;IPI00591109	4;4	4;4	3;3			37 kDa protein;Heterogeneous nuclear ribonucleoprotein D-like	Q5ZI72		2	4	4	3	4	0	4	0	3	0	13.9	13.9	11.5	37.261	338	4.17				5	1	6		2.0366e-12	0.62586	0.99447	18.603	6	1	0.74895	0.91493	1.1815	20.201	6	1	0.33423
615	4225;6504;7073			IPI00591130	IPI00591130	3	1	1			High mobility group protein B1	P36194		1	3	1	1	3	0	1	0	1	0	21.4	8	8	22.928	201	5					1	1		2.0125e-10				1	1	1				1	1	1
616	152;168;2509;2770;4329;5948;8565			IPI00591146	IPI00591146	7	5	5			Putative uncharacterized protein	Q5ZI86		1	7	5	5	7	0	5	0	5	0	16.8	13.6	13.6	42.831	376	4				5		5		1.1634e-21	0.68696	0.93599	13.499	5	1	1	0.73546	0.98191	5.4364	5	0.64451	1
617	536;1801;2057;2248;3699;3803;4381;4732;4905;5205;6375;7551;7783;8550;8667;8926	708	338	IPI00591240;IPI00594315;IPI00821418	IPI00591240;IPI00594315;IPI00821418	16;15;8	16;15;8	16;15;8			Putative uncharacterized protein;71 kDa protein;23 kDa protein	Q5ZHK3;Q5ZM62		3	16	16	16	16	0	16	0	16	0	28.3	28.3	28.3	71.243	623	3			22			22		1.8787e-47	0.70442	1.0271	16.456	22	0.49907	1	0.77309	1.0159	45.074	22	0.87965	1
618	1508;2293;2822;4410;7177;8795			IPI00591263;IPI00821954	IPI00591263;IPI00821954	6;6	6;6	2;2			similar to Adaptor-related protein complex 2, beta 1 subunit;105 kDa protein			2	6	6	2	6	0	6	0	2	0	6	6	1.9	105.72	952	2		6				6		5.7554e-17	0.70955	1.0964	20.106	6	0.87174	1	0.77986	1.0402	14.274	6	0.10288	1
619	167;674;802;1217;3374;4901;5118;5263;5492;5669;6643;8331;8768;8918	709;710;711;712;713	69;76;140;230;245	IPI00821596;IPI00591283	IPI00821596;IPI00591283	14;14	14;14	14;14			29 kDa protein;Proliferating cell nuclear antigen	Q9DEA3		2	14	14	14	14	1	14	1	14	1	62	62	62	29.016	263	4.84				6	31	35	2	2.6948e-109	0.6645	0.99596	13.484	32	0.24638	0.94127	0.75412	0.96296	16.585	32	0.35811	0.50422
620	689;4729;5488;6394;7175			IPI00591295;IPI00592606;IPI00571658	IPI00591295;IPI00592606	5;4;2	1;1;0	1;1;0			similar to aldose reductase;similar to aldose reductase			3	5	1	1	5	0	1	0	1	0	14.6	2.5	2.5	35.808	316	4.33				2	1	3		4.412e-07				1	0.6826	1				1	0.2328	1
621	569;647;3151;3529;3725;4293;4366;4863;7604;7897			IPI00821637;IPI00591303	IPI00821637;IPI00591303	10;10	10;10	10;10			138 kDa protein;eukaryotic translation initiation factor 5B	Q9W6Q4		2	10	10	10	10	1	10	1	10	1	10.6	10.6	10.6	138.38	1226	1.86	2	12				13	1	5.6654e-42	0.56865	0.90777	15.06	13	0.88104	0.93191	0.75126	0.98474	24.782	13	0.90736	0.73687
622	1115;2337;4027;5233;5678;5854;7493;8580			IPI00591307;IPI00820369;IPI00574020;IPI00820952;IPI00583056	IPI00591307;IPI00820369;IPI00574020;IPI00820952	8;7;4;4;1	8;7;4;4;1	8;7;4;4;1			similar to activating signal cointegrator 1 complex subunit 3-like 1, partial;88 kDa protein;Putative uncharacterized protein;65 kDa protein	Q5F463		5	8	8	8	8	0	8	0	8	0	11.6	11.6	11.6	92.644	811	1.33	8			1		9		9.1788e-34	0.61435	0.97527	21.222	9	0.35181	0.0010145	0.82317	1.079	63.535	9	0.73576	0.0040347
623	7149;7860;7970	714	13	IPI00591371	IPI00591371	3	3	3			Splicing factor, arginine/serine-rich 2	P30352		1	3	3	3	3	1	3	1	3	1	14	14	14	25.524	221	5					5	4	1	1.7671e-12	0.77213	1.1871	29.588	5	1	1	0.83404	1.0902	17.322	5	1	1
624	369			IPI00591387	IPI00591387	1	1	1			Dynactin subunit 2	Q9PTG6		1	1	1	1	1	0	1	0	1	0	2.7	2.7	2.7	45.125	402	4				1		1		0.0061231				1	1	1				1	1	1
625	2886			IPI00591440	IPI00591440	1	1	1			similar to heart alpha-kinase		Ken box	1	1	1	1	1	0	1	0	1	0	2.3	2.3	2.3	200.13	1802	2		1				1		0.0063319				1	1	1				1	1	1
626	344;481;1471;2032;2369;2502;2750;3758;3851;3860;4070;4174;4425;4676;5192;5355;5787;5875;6726;7213;8778	715;716;717;718;719;720;721;722;723;724;725	73;147;164;233;257;267;299;300;330;363;388	IPI00591483;IPI00602786	IPI00591483	21;7	4;0	3;0			Tubulin beta-7 chain	P09244		2	21	4	3	21	13	4	1	3	0	66.2	16.7	13.3	49.67	444	3.71			5	12		15	2	0	0.77611	1.0554	6.606	17	0.94654	0.95174	0.89284	1.1182	8.0541	17	0.49994	0.82648
627	635;5138;5374;8071;8231;8348	726;727;728	242;307;345	IPI00591488	IPI00591488	6	6	6			Ig mu chain C region	P01875		1	6	6	6	6	1	6	1	6	1	22.4	22.4	22.4	48.173	446	2.92		1	11			11	1	1.0058e-49	1.2878	1.8195	17.115	12	0.54409	0.91868	0.51267	0.68494	21.763	12	0.54409	0.28339
628	255;689;725;4498;4729;5488;6394			IPI00591510	IPI00591510	7	7	3			similar to AKR1B1			1	7	7	3	7	0	7	0	3	0	25	25	13	35.653	316	4.67				5	10	15		9.1146e-17	0.87617	1.4225	13.92	13	0.87905	0.41404	0.75072	0.95855	16.291	13	0.16662	0.76455
629	4888;8889			IPI00591558;IPI00813144;IPI00599218;IPI00571304;IPI00814280	IPI00591558;IPI00813144;IPI00599218;IPI00571304;IPI00814280	2;1;1;1;1	2;1;1;1;1	2;1;1;1;1			Protein;similar to Ran-binding protein 2;similar to RanBP2;94 kDa protein;similar to Ran-binding protein 2			5	2	2	2	2	0	2	0	2	0	1.5	1.5	1.5	176.01	1583	1	2					2		0.00019884	0.65769	0.96662	63.378	2	1	1	0.91714	1.2208	28.461	2	1	1
630	4010;7513			IPI00591731;IPI00683928	IPI00591731;IPI00683928	2;2	2;2	2;2			Ubiquitin carrier protein;17 kDa protein	Q5F405		2	2	2	2	2	0	2	0	2	0	12.5	12.5	12.5	17.066	152	5					2	2		0.00033118	0.72881	1.0298	5.2134	2	1	1	0.76642	1.0002	26.133	2	1	1
631	1573			IPI00591767	IPI00591767	1	1	1			Myristoylated alanine-rich C-kinase substrate	P16527		1	1	1	1	1	0	1	0	1	0	6	6	6	27.728	281	4				1		1		8.9097e-16				1	1	1				1	1	1
632	2374			IPI00591784;IPI00813648	IPI00591784;IPI00813648	1;1	1;1	1;1			Putative uncharacterized protein;24 kDa protein	Q5ZJC5		2	1	1	1	1	0	1	0	1	0	2.1	2.1	2.1	54.135	473	4				1		1		0.013185				0	1	1				0	1	1
633	1317;1759;2135;4604;4775;4829;4838;5013			IPI00591819	IPI00591819	8	8	8			hypothetical protein			1	8	8	8	8	0	8	0	8	0	11.6	11.6	11.6	99.002	835	2		8				8		3.7504e-30	0.68746	1.0618	14.902	8	0.06938	1	0.72078	0.97017	10.624	8	0.35181	1
634	1561;8372			IPI00591828;IPI00822858	IPI00591828;IPI00822858	2;1	2;1	2;1			hypothetical protein;38 kDa protein			2	2	2	2	0	2	0	2	0	2	4.4	4.4	4.4	55.126	477	4				2			2	0.00023194	0.69166	0.8835	6.5085	2	1	1	0.65298	0.83207	8.3962	2	1	1
635	760;1343;1765;1880;3477;4090;4371;5438;5751;6330;7184;8069;8595;8763;8775	215;302;580;581	22;26;160;218	IPI00591852	IPI00591852	15	8	7			14-3-3 protein beta/alpha	Q5ZLQ6;Q9PS15;Q9PS17		1	15	8	7	15	2	8	0	7	0	63.1	42.6	38.9	27.907	244	5					13	13		6.4104e-236	1.026	1.5875	10.47	12	0.79051	1	1.1195	1.4283	4.7521	12	0.88945	1
636	26;87;643;675;972;1336;1353;1749;1775;1851;1978;2189;2243;2281;2931;2932;3404;3837;4195;4420;4542;5167;5255;5548;5675;5839;6872;6903;7456;7577;7630;7655;8152	729	1296	IPI00591857	IPI00591857	33	33	33			similar to translocated promoter region			1	33	33	33	33	1	33	1	33	1	15.2	15.2	15.2	267.58	2368	1	35					34	1	3.9127e-154	0.75694	1.1832	19.401	35	0.21593	1	0.79587	1.0392	41.113	35	0.92059	1
637	1361;2830;6862			IPI00591896;IPI00812710	IPI00591896	3;1	3;1	3;1			similar to Dodecenoyl-Coenzyme A delta isomerase			2	3	3	3	3	0	3	0	3	0	11.4	11.4	11.4	34.294	308	5					3	3		1.3698e-08	0.68573	0.91085	12.738	3	1	1	0.6921	0.90978	11.691	3	1	1
638	482;497;1275;1923;1956;2082;2349;3461;3560;3561;4210;4523;5185;5705;5851;6134;6210;6572;6850;6955;6976;7708;7755;8493;8677	730;731;732;733;734	242;413;482;546;551	IPI00591962;IPI00820846	IPI00591962;IPI00820846	25;21	25;21	25;21			similar to KIAA0252;Putative uncharacterized protein (Fragment)	Q5ZKE3		2	25	25	25	0	25	0	25	0	25	36.1	36.1	36.1	76.267	670	2.85		5	29				34	5.0473e-228	0.68037	0.94335	21.175	34	0.73952	0.00065851	0.84742	1.0156	9.6836	34	0.46054	0.1969
639	282;968;2396;3186;3573;5798;6786;7400;7764;8547	735	332	IPI00592041;IPI00820650;IPI00812936	IPI00592041;IPI00820650;IPI00812936	10;10;5	10;10;5	10;10;5			Putative uncharacterized protein;46 kDa protein;hypothetical protein, partial	Q5ZJZ2		3	10	10	10	10	2	10	2	10	2	27	27	27	46.085	403	4.08				12	1	11	2	3.8192e-20	0.68962	1.0696	17.408	12	0.51089	0.045018	1.0452	1.3169	18.986	12	0.31038	0.057979
640	946;3362;3484;3715;4619	736	22	IPI00592098;IPI00883237	IPI00592098;IPI00883237	5;5	2;2	2;2			Putative uncharacterized protein;hypothetical protein	Q5ZKR9		2	5	2	2	5	0	2	0	2	0	38.9	11.1	11.1	20.528	180	5					2	2		8.3403e-15	0.82878	1.3457	12.577	2	0.3496	1	0.76257	0.99082	8.0224	2	0.6826	1
641	5918;7700;8088;8887			IPI00592100	IPI00592100	4	4	4			Putative uncharacterized protein	Q5ZJ83		1	4	4	4	4	0	4	0	4	0	5.7	5.7	5.7	91.462	821	2		5				5		9.0107e-11	0.62733	0.91648	9.0056	5	1	1	0.73437	0.98877	15.234	5	1	1
642	4169;7813			IPI00592128	IPI00592128	2	2	2			22 kDa protein			1	2	2	2	2	0	2	0	2	0	12.1	12.1	12.1	21.513	198	4				4		4		3.8906e-11	0.67277	0.91789	15.4	4	1	1	0.68165	0.93777	10.779	4	1	1
643	515;1637;1680;2610;3135;3366;4086;4577;4583;6355;6514;6863;7203;7847	737;738;739;740	193;243;249;339	IPI00592172	IPI00592172	14	14	14			Eukaryotic translation initiation factor 3 subunit H	Q5ZLE6		1	14	14	14	5	13	5	13	5	13	45.7	45.7	45.7	39.536	348	4.71				7	17	6	18	8.0405e-79	0.80603	0.87909	16.873	22	0.72081	0.0054252	0.7974	1.0247	27.252	22	0.70739	0.15924
644	1108;2930;2992;6322;8018;8104;8470;8549			IPI00592258	IPI00592258	8	8	8			similar to Leucyl-tRNA synthetase, cytoplasmic		Ken box	1	8	8	8	8	0	8	0	8	0	8.3	8.3	8.3	134.27	1177	2		8				8		8.1489e-16	0.78053	1.129	22.44	7	0.0664	1	0.73675	0.96789	21.439	7	0.08812	1
645	342;2283			IPI00592307	IPI00592307	2	2	2			Long-chain-fatty-acid--CoA ligase ACSBG2	Q5ZKR7		1	2	2	2	2	0	2	0	2	0	2.5	2.5	2.5	84.206	763	2		3				3		0.0064921	0.53051	0.86052	33.917	2	1	1	0.6705	0.88207	4.4678	2	1	1
646	5923			IPI00592352	IPI00592352	1	1	1			similar to KIAA1008 protein			1	1	1	1	1	0	1	0	1	0	1.3	1.3	1.3	109.36	963	2		1				1		0.0084259				1	1	1				1	1	1
647	3331;7164			IPI00684687;IPI00592360;IPI00570869	IPI00684687;IPI00592360;IPI00570869	2;2;1	2;2;1	2;2;1			61 kDa protein;Putative uncharacterized protein;Putative uncharacterized protein	Q5F3J9;Q5ZME7;Q5ZLM1		3	2	2	2	2	0	2	0	2	0	4.1	4.1	4.1	60.738	563	3			2			2		3.8715e-05	0.80309	1.1989	1.3742	2	1	1	0.82581	1.1103	2.1915	2	1	1
648	6979			IPI00592438	IPI00592438	1	1	1			Putative uncharacterized protein	Q5ZK16		1	1	1	1	0	1	0	1	0	1	1.8	1.8	1.8	70.545	611	3			1				1	0.015798				1	1	1				1	1	1
649	146;1131;2266;3894;4924;6795;7063;8449;8772			IPI00592494	IPI00592494	9	9	9			Putative uncharacterized protein	Q5F3T2		1	9	9	9	9	0	9	0	9	0	16.8	16.8	16.8	65.523	584	4.09				10	1	11		6.7367e-25	0.69173	1.0782	9.3008	11	0.73237	0.32593	0.74484	0.94594	18.472	11	0.38071	0.1763
650	204;891;1600;5092;5784;7992;8511;8817	741;742	109;111	IPI00592517	IPI00592517	8	8	8			similar to thimet oligopeptidase, partial			1	8	8	8	8	0	8	0	8	0	37.7	37.7	37.7	28.642	247	3			10			10		1.1276e-57	0.67728	1.0609	9.4647	10	0.45564	1	0.86451	1.1161	13.739	10	0.20703	1
651	114;4388			IPI00592530	IPI00592530	2	2	2			Putative uncharacterized protein	Q5ZLY4		1	2	2	2	2	0	2	0	2	0	18.1	18.1	18.1	14.406	127	5					2	2		0.00076827				1	1	1				1	1	1
652	740;2606;2897;4989;8709			IPI00592577	IPI00592577	5	5	5			Phosphoglycolate phosphatase	Q5F4B1		1	5	5	5	5	0	5	0	5	0	23.1	23.1	23.1	32.995	312	5					5	5		2.9643e-21	0.70089	0.91625	8.1549	5	0.6826	1	0.71257	0.92102	9.2683	5	1.0496	1
653	190;747;1287;1367;2083;2220;2609;3211;3541;4935;5226;5466;6694;7424;7987;8536;8785	743;744	761;829	IPI00592623;IPI00821592;IPI00591060;IPI00590802	IPI00592623;IPI00821592	17;10;5;2	17;10;5;2	17;10;5;2			Putative uncharacterized protein;76 kDa protein	Q5ZLU4		4	17	17	17	17	0	17	0	17	0	25.8	25.8	25.8	99.997	908	2		21				21		7.7958e-140	0.70289	1.0024	12.743	21	0.59937	1	0.78812	1.0296	9.6858	21	0.5226	1
654	75;491;494;578;2335;2729;3306;3867;3890;6111;6112	745;746	158;407	IPI00592730	IPI00592730	11	11	11			similar to Methylcrotonoyl-Coenzyme A carboxylase 2 (beta), partial			1	11	11	11	10	9	10	9	10	9	36.3	36.3	36.3	46.718	430	3.41			16	11		16	11	1.7739e-173	0.57892	0.89304	28.071	27	0.18994	1.7712e-05	0.95379	1.2038	16.123	27	0.20057	0.019236
655	210;1112;2155;3826;3989;4845;7096			IPI00822120;IPI00592765	IPI00822120;IPI00592765	7;7	5;5	5;5			48 kDa protein;Basic leucine zipper and W2 domain-containing protein 1	Q5ZLT7		2	7	5	5	7	0	5	0	5	0	18.5	15.4	15.4	48.324	421	4				5		5		1.3427e-09	0.60572	0.94855	20.574	5	0.64451	1	0.79343	1.0114	6.771	5	0.53451	1
656	947;3362;3715;4619;4643;5443;5707;6144	736;747;748	32;120;144	IPI00822785;IPI00592851;IPI00575684	IPI00822785;IPI00592851;IPI00575684	8;8;4	8;8;4	5;5;1			22 kDa protein;Putative uncharacterized protein;ADP-ribosylation factor 5	Q5ZMA0;P49702		3	8	8	5	8	0	8	0	5	0	54.5	54.5	28.3	21.933	191	5					12	12		1.7822e-40	0.69353	0.99432	21.086	12	0.69324	1	0.74995	0.95744	9.9063	12	0.11953	1
657	1240;1910;2177;2325;2582;3447;3831;4000;4288;4379;4689;5334;5451;5635;6141;6365;6538;6632;7703;7925;7926;8118;8119;8338;8354;8485;8486;8656	749;750	279;481	IPI00822562;IPI00592898	IPI00822562;IPI00592898	28;28	28;28	28;28			68 kDa protein;Eukaryotic translation initiation factor 3 subunit L	Q5F428		2	28	28	28	18	26	18	26	18	26	48.5	48.5	48.5	67.864	575	3.5			31	31		20	42	9.6951e-249	0.83293	1.1116	17.47	62	0.92512	0.0015875	0.82559	1.0368	26.354	62	0.85519	0.75923
658	1014;1461;2620;3277;3769;4688;4908;4956;5248;7666;8051;8792	751	133	IPI00592914;IPI00594478	IPI00592914	12;5	12;5	12;5			Histone-binding protein RBBP4	Q9W7I5		2	12	12	12	12	4	12	4	12	4	38.6	38.6	38.6	47.606	425	3.96			1	24		19	6	5.1495e-37	0.76639	1.097	17.077	21	0.38546	0.28829	0.80595	1.043	9.4149	22	0.40383	0.56862
659	334;3048;5998			IPI00592949;IPI00820326	IPI00592949;IPI00820326	3;3	3;3	3;3			Proteasome subunit alpha type;24 kDa protein	Q5ZJX9		2	3	3	3	3	0	3	0	3	0	17.8	17.8	17.8	26.447	241	5					3	3		1.5667e-30	0.648	1.0053	10.248	3	1	1	0.78745	0.99839	6.7358	3	1	1
660	423;574;587;1047;2672;2755;2853;3325;3944;4236;5465;5558;6109;7127;7294;7808;8092	752;753;754;755;756	45;66;191;195;197	IPI00592971	IPI00592971	17	17	17			T-complex protein 1 subunit zeta	Q5ZJ54		1	17	17	17	17	0	17	0	17	0	43	43	43	57.802	532	3			22			22		4.5372e-184	0.70103	1.0657	9.0145	22	0.97021	1	0.76124	0.97126	7.3328	22	0.87384	1
661	1590;3033			IPI00592996	IPI00592996	2	2	2			similar to Chain A, Human Thymidylate Synthase Complexed With Dump And Raltitrexed, An Antifolate Drug, Is In The Closed Conformation			1	2	2	2	2	0	2	0	2	0	8.4	8.4	8.4	34.08	298	5					2	2		8.4665e-06	0.77722	1.1407	24.041	2	1	1	0.74487	0.98797	2.324	2	1	1
662	859;884;1268;2025;2112;2153;2972;3241;3788;5031;5053;5891;5972;6009;6281;6460;6589;6613;7770;8381	757;758	145;241	IPI00593024	IPI00593024	20	20	20			Putative uncharacterized protein	Q5ZKL0		1	20	20	20	20	0	20	0	20	0	30.9	30.9	30.9	82.409	734	2		24				24		6.5943e-56	0.67308	0.97417	11.752	24	0.069921	1	0.75995	0.97927	13.088	24	0.40515	1
663	251;3398;3467;4698;5035;6658			IPI00593042	IPI00593042	6	6	6			similar to thioredoxin-like protein			1	6	6	6	6	0	6	0	6	0	33.6	33.6	33.6	32.353	289	5					6	6		1.4949e-57	0.72108	1.0785	8.7288	6	0.17504	1	0.76821	0.99403	4.3817	6	0.356	1
664	1086;4058			IPI00819891;IPI00593045	IPI00819891;IPI00593045	2;2	2;2	2;2			18 kDa protein;SUMO-conjugating enzyme UBC9	P63283		2	2	2	2	2	1	2	1	2	1	8	8	8	18.392	162	4.33			1		2	2	1	6.5399e-07	0.65678	1.0871	11.424	3	1	0.29691	0.7107	0.87237	12.971	3	1	0.52119
665	622;993;2445;7512			IPI00593095;IPI00819670	IPI00593095;IPI00819670	4;4	4;4	4;4			similar to E3 ubiquitin-protein ligase HECTD1;286 kDa protein			2	4	4	4	4	0	4	0	4	0	1.5	1.5	1.5	289.65	2610	1	5					5		0.0018778	0.91456	1.4037	34.593	4	1	1	0.62757	0.83224	17.65	4	1	1
666	7334			IPI00593118	IPI00593118	1	1	1			hypothetical protein			1	1	1	1	1	0	1	0	1	0	10.1	10.1	10.1	17.232	149	5					1	1		2.1753e-09				1	1	1				1	1	1
667	235;4847			IPI00593138;IPI00818237	IPI00593138;IPI00818237	2;1	1;1	1;1			Ras-related protein Rab-10;23 kDa protein	Q5ZIT5		2	2	1	1	2	0	1	0	1	0	11	5.5	5.5	22.549	200	5					1	1		4.1855e-22				1	1	1				1	1	1
668	1654;2342;2520;3738;4661;4955;4994;5876;5968;5996;6369;6659;6944;7319;8202;8285;8807;8808	759;760	3;109	IPI00593144	IPI00593144	18	18	15			Putative uncharacterized protein	Q5ZMN1		1	18	18	15	15	15	15	15	12	12	47.9	47.9	42.2	52.44	472	3.48			22	20		18	24	3.3879e-210	0.82121	1.1044	31.743	42	0.34945	0.10199	0.85451	1.0687	27.529	42	0.12787	0.35915
669	1031;1472;2872;4930	761;762	44;61	IPI00682727;IPI00593218;IPI00811413;IPI00599446;IPI00682820	IPI00682727;IPI00593218;IPI00811413;IPI00599446	4;4;3;2;1	4;4;3;2;1	4;4;3;2;1			20 kDa protein;Myosin regulatory light chain 2, smooth muscle minor isoform;similar to myosin regulatory light chain;Myosin regulatory light chain 2, smooth muscle major isoform	P24032;P02612		5	4	4	4	2	4	2	4	2	4	27.8	27.8	27.8	20.294	176	5					9	3	6	3.1651e-21	0.49884	0.51761	38.477	9	1	1	0.95505	1.2532	15.8	9	1	1
670	8259;8720			IPI00593240	IPI00593240	2	1	1			similar to inorganic pyrophosphatase 2			1	2	1	1	2	0	1	0	1	0	6.9	3.2	3.2	51.471	467	4				1		1		2.2995e-41				1	1	1				1	1	1
671	2005;3250;3384;4570;4942;5396;5450;5559;5775;6170;6251;6971;8063;8190;8527;8776	763;764;765;766;767	94;112;362;417;420	IPI00593255	IPI00593255	16	16	16			Eukaryotic translation initiation factor 3 subunit E	Q5ZLA5		1	16	16	16	15	13	15	13	15	13	36.2	36.2	36.2	52.135	445	4.29			1	30	14	16	29	3.6867e-52	0.81833	0.99182	22.652	43	0.47129	9.1119e-07	0.81645	1.0405	15.592	43	0.80342	0.53345
672	7960			IPI00593298;IPI00823181	IPI00593298;IPI00823181	1;1	1;1	1;1			hypothetical protein;31 kDa protein	Q5F3B6		2	1	1	1	1	0	1	0	1	0	2.4	2.4	2.4	50.437	464	3			1			1		0.0075208				1	1	1				1	1	1
673	5049;7668			IPI00593381	IPI00593381	2	2	2			Putative uncharacterized protein	Q5ZL86		1	2	2	2	2	0	2	0	2	0	4.9	4.9	4.9	66.268	607	3			2			2		1.999e-19	0.7481	1.1162	12.85	2	1	1	0.71718	0.97773	10.119	2	1	1
674	1190;2114;2225;2837;3247;3400;4421;5067;5196;6089;7024			IPI00820861;IPI00593533;IPI00820453;IPI00580699	IPI00820861;IPI00593533;IPI00820453	11;11;11;3	11;11;11;3	11;11;11;3			74 kDa protein;Putative uncharacterized protein;74 kDa protein	Q5ZIF4		4	11	11	11	11	0	11	0	11	0	22.2	22.2	22.2	74.207	676	3			12			12		8.7975e-64	0.6344	0.96539	10.179	11	0.55545	1	0.74513	0.96752	5.7475	11	0.95769	1
675	380;2999;4227;6664			IPI00593586	IPI00593586	4	1	1			Histone H1	P09987		1	4	1	1	4	4	1	1	1	1	22	7.8	7.8	21.881	218	5					2	1	1	6.6717e-09	0.55843	0.73079	25.607	2	1	1	0.86903	1.1338	0.43556	2	1	1
676	5251			IPI00593676	IPI00593676	1	1	1			8 kDa protein			1	1	1	1	1	0	1	0	1	0	13.5	13.5	13.5	7.6687	74	1	1					1		0.011163				1	1	1				1	1	1
677	6008			IPI00818890;IPI00593718	IPI00818890;IPI00593718	1;1	1;1	1;1			18 kDa protein;40S ribosomal protein S15	P62846		2	1	1	1	0	1	0	1	0	1	6.5	6.5	6.5	18.047	153	5					1		1	0.0080536				1	1	1				1	1	1
678	762;1282;3969;4521;5004;7340;8679			IPI00593764	IPI00593764	7	7	7			similar to LTV1 homolog			1	7	7	7	0	7	0	7	0	7	19.6	19.6	19.6	54.309	470	3.82			2	9			11	7.0516e-79	0.62754	0.83867	9.634	10	0.236	0.032844	0.73447	0.89075	6.6007	10	0.354	0.15088
679	589;2383;2743			IPI00593783	IPI00593783	3	3	3			Myosin-Ig	Q5ZMC2		1	3	3	3	0	3	0	3	0	3	3.4	3.4	3.4	114.97	1007	2		3					3	7.1914e-06	0.78545	0.97812	13.164	3	1	1	1.0519	1.3707	9.6792	3	1	1
680	4404;5264;8797			IPI00593872;IPI00821540	IPI00593872	3;1	3;1	3;1			proteasome alpha 2 subunit			2	3	3	3	3	0	3	0	3	0	26.1	26.1	26.1	25.919	234	5					3	3		1.3532e-25	0.71091	1.0606	11.077	3	1	1	0.80037	1.0164	13.895	3	1	1
681	517;3032;7420;7939			IPI00593897;IPI00576521	IPI00593897;IPI00576521	4;3	4;3	4;3			53 kDa protein;Putative uncharacterized protein	Q5ZJU9	F box bTrCP	2	4	4	4	4	0	4	0	4	0	10.9	10.9	10.9	52.67	496	4				5		5		1.9323e-23	0.77137	1.0444	13.408	5	1	1	0.76516	1.0168	17.077	5	1	1
682	178;483;3212;4667;6924;7369;7648			IPI00593920	IPI00593920	7	7	7			Putative uncharacterized protein	Q5ZJ61		1	7	7	7	7	0	7	0	7	0	14.4	14.4	14.4	65.893	589	3			10			10		2.7258e-38	0.78272	1.0575	14.345	10	0.3026	1	0.92651	1.2043	17.016	10	0.70166	1
683	3229;6002;7188;7301			IPI00822753;IPI00593929;IPI00822007	IPI00822753;IPI00593929	4;4;1	4;4;1	4;4;1			68 kDa protein;G1 to S phase transition 1			3	4	4	4	4	0	4	0	4	0	7.7	7.7	7.7	68.397	627	2.83		1	5			6		5.1958e-16	0.60159	0.96448	10.913	5	1	0.31121	0.70497	0.92064	16.105	5	1	0.93027
684	7935			IPI00593934	IPI00593934	1	1	1			B6.1	Q90746;Q90747		1	1	1	1	1	0	1	0	1	0	2.7	2.7	2.7	36.641	335	3			2			2		0.00073158	0.85432	1.118	2.8417	2	1	1	0.7867	1.0396	13.299	2	1	1
685	7284;7767			IPI00593938;IPI00683475	IPI00593938;IPI00683475	2;1	2;1	2;1			Small ubiquitin-related modifier 2;Small ubiquitin-related modifier 3	Q5ZJM9;Q5ZHQ1		2	2	2	2	2	0	2	0	2	0	23.2	23.2	23.2	10.871	95	5					3	3		7.9379e-09	0.61812	0.96687	3.926	3	1	1	0.63252	0.83382	4.1559	3	1	1
686	1027;1054;2228;4091;4340;4357;4639;5474;7830;7901	768	1	IPI00593986	IPI00593986	10	10	10			Bleomycin hydrolase	P87362		1	10	10	10	10	1	10	1	10	1	24.4	24.4	24.4	52.69	455	3.92			1	11		11	1	5.8922e-19	0.60977	0.95245	17.257	12	0.82872	0.95801	0.78654	1.0527	18.254	12	0.96024	0.7033
687	535;3635;4170;4764;8109;8727			IPI00594086;IPI00822258	IPI00594086;IPI00822258	6;3	6;3	6;3			Lamin-B receptor;18 kDa protein	P23913;Q5ZKG4		2	6	6	6	6	0	6	0	6	0	12.9	12.9	12.9	73.497	637	4				7		7		1.5018e-08	0.68227	1.0277	44.766	7	0.62279	1	0.88387	1.1686	16.391	7	0.242	1
688	323;3380;3436;8266			IPI00594088	IPI00594088	4	4	4			similar to ATP synthase, H+ transporting, mitochondrial F0 complex, subunit d isoform 1			1	4	4	4	4	0	4	0	4	0	25.5	25.5	25.5	18.343	161	5					4	4		8.2348e-15	0.68567	1.0176	17.554	4	1	1	0.75744	0.97783	13.09	4	1	1
689	238;2860;2944	769	308	IPI00594100	IPI00594100	3	3	3			similar to sec61-like protein			1	3	3	3	3	0	3	0	3	0	6.6	6.6	6.6	63.175	577	4				4		4		1.2437e-09	0.84847	1.1778	3.6532	4	1	1	0.6652	0.88228	10.956	4	1	1
690	712;1169;2231;2671;4338;7699			IPI00594102	IPI00594102	6	6	6			D-beta-hydroxybutyrate dehydrogenase, mitochondrial	Q5ZJZ5		1	6	6	6	6	0	6	0	6	0	18.9	18.9	18.9	38.237	339	5					6	6		3.0371e-17	0.65382	0.98118	9.2135	6	0.242	1	0.68191	0.87405	7.4193	6	0.87174	1
691	1301;3532;3861;3978;4733;4817;7641;7957			IPI00594137;IPI00821125;IPI00820590	IPI00594137;IPI00821125;IPI00820590	8;7;4	8;7;4	8;7;4			57 kDa protein;Putative uncharacterized protein;hypothetical protein	Q5ZK86		3	8	8	8	8	0	8	0	8	0	18.3	18.3	18.3	56.967	504	3.9			1	9		10		7.5028e-80	0.70659	1.0876	33.06	10	0.04576	4.4362e-09	0.77733	1.0106	12.635	10	0.08288	0.054115
692	262;2443			IPI00594138	IPI00594138	2	2	2			hypothetical protein			1	2	2	2	2	0	2	0	2	0	6.5	6.5	6.5	32.664	294	5					2	2		0.0016996	0.75886	1.1159	1.8157	2	1	1	0.67435	0.88988	8.6186	2	1	1
693	552;1433;1788;2482;2591;3023;3951;4167;4703;4731;5446;6324;7046;7625	340;341;770	249;252;607	IPI00594176;IPI00871066	IPI00594176	14;4	5;0	5;0			similar to DEAD (Asp-Glu-Ala-Asp) box polypeptide 17			2	14	5	5	14	6	5	0	5	0	23.7	10.4	10.4	73.041	655	2.83		1	5			6		1.0397e-84	0.84408	1.2441	13.643	6	0.60479	0.48011	0.7737	1.0164	29.383	6	0.64772	0.72823
694	1310;2439;3670;3786;3906;3909;4155;5463;7481;7693;7819			IPI00594271;IPI00576155;IPI00581668;IPI00599184	IPI00594271	11;1;1;1	11;1;1;1	11;1;1;1			Insulin-like growth factor 2 mRNA-binding protein 3	Q5ZLP8		4	11	11	11	11	0	11	0	11	0	24.1	24.1	24.1	64.372	584	3			15			15		5.4397e-57	0.78553	1.1182	9.8704	15	0.81099	1	0.71488	0.95795	12.102	15	0.025984	1
695	6367;6753			IPI00594401	IPI00594401	2	2	2			similar to HPV16 E1 protein binding protein			1	2	2	2	2	0	2	0	2	0	6.7	6.7	6.7	49.079	432	4				2		2		0.0002342	0.81131	1.101	3.205	2	1	1	0.77368	1.0326	4.1366	2	1	1
696	1196;4872			IPI00594463	IPI00594463	2	2	2			similar to kinesin-like protein 2			1	2	2	2	2	0	2	0	2	0	2	2	2	162.26	1405	1.5	1	1				2		0.00014998	0.67766	0.96521	12.411	2	1	1	0.76064	1.0017	10.119	2	1	1
697	194;644;1211;4981;4984;5017			IPI00594475	IPI00594475	6	6	6			similar to KIAA0225		Ken box	1	6	6	6	6	0	6	0	6	0	3.4	3.4	3.4	228.63	2017	1	6					6		1.3509e-19	0.85734	1.3382	30.376	5	1.0496	1	0.76364	1.0038	10.889	5	0.7822	1
698	0;32;128;231;501;1147;2188;2567;2759;2871;3544;3545;4662;5344;5404;5407;5409;5413;5484;5539;6642;6677;7976;8079	771;772;773;774;775;776;777	443;472;523;527;575;579;583	IPI00594541;IPI00599569;IPI00822728	IPI00594541;IPI00599569	24;15;2	24;15;2	24;15;2			Putative uncharacterized protein;60 kDa protein	Q5ZL80		3	24	24	24	24	9	24	9	24	9	39.2	39.2	39.2	76.022	709	2.98		3	45	2		41	9	6.6862e-124	0.80486	1.1293	17.576	50	0.65075	0.45235	0.82175	1.0723	12.341	50	0.76207	0.51034
699	3138			IPI00594615	IPI00594615	1	1	1			Putative uncharacterized protein	Q5ZKB0		1	1	1	1	1	0	1	0	1	0	4.5	4.5	4.5	22.602	201	5					2	2		0.0090501	0.68832	0.92242	2.4969	2	1	1	0.78977	1.059	13.048	2	1	1
700	3;1294;2525;3984;5160;5236;5275;6528;7998;8035;8041;8281;8319;8412;8504;8594;8608	27;28;29;30;778;779;780	44;103;128;131;173;326;329	IPI00594653;IPI00822919;IPI00811613	IPI00594653;IPI00822919	17;16;7	17;16;7	9;9;1			Glyceraldehyde-3-phosphate dehydrogenase;44 kDa protein	P00356		3	17	17	9	17	5	17	5	9	1	65.2	65.2	36.9	35.704	333	3.92	6	4	14	32	33	84	5	0	0.63208	0.96415	33.648	87	0.9851	0.14125	0.75745	0.95501	27.257	87	0.117	0.32363
701	1286;1377;1515;1596;1997;2067;2125;2179;2252;2648;3126;3251;5215;6119;6666;6833;7126;7130;7534;7548;7555;7556;7883;7893;8021;8046;8456	781;782;783;784	457;762;769;778	IPI00594731;IPI00915204	IPI00594731;IPI00915204	27;15	27;15	27;15			Transcription elongation factor SPT5;57 kDa protein	Q5ZI08		2	27	27	27	1	27	1	27	1	27	33.5	33.5	33.5	119.98	1079	1.97	1	35				1	35	1.7843e-302	1.1135	1.3026	15.396	36	0.72331	0.0046354	0.73784	0.9026	13.108	36	0.42907	0.26903
702	132;4794;8585			IPI00594750	IPI00594750	3	3	3			similar to HSCO protein, partial			1	3	3	3	3	0	3	0	3	0	32.8	32.8	32.8	13.64	125	5					3	3		4.4207e-15	0.89876	1.2059	5.6634	3	1	1	0.70049	0.93258	7.3196	3	1	1
703	3364;5983			IPI00594765	IPI00594765	2	2	2			hypothetical protein			1	2	2	2	2	0	2	0	2	0	2.4	2.4	2.4	145.31	1293	2		3				3		1.078e-11	0.66322	1.0435	23.023	3	1	1	0.61707	0.83847	8.7293	3	1	1
704	309;1226;2506;7008;7907	785	267	IPI00594850	IPI00594850	5	5	5			similar to ribosomal protein L18a			1	5	5	5	4	2	4	2	4	2	16.5	16.5	16.5	34.765	316	5					6	4	2	8.5715e-33	0.85928	1.178	11.738	6	0.5162	1	0.89974	1.1576	8.0687	6	0.9494	1
705	390;394;709;1098;1239;1299;1340;1533;1564;1613;1647;1648;1760;1870;1876;1908;1959;2132;2333;2360;2640;2694;2809;2810;2811;2890;2966;3110;3194;3589;3727;3728;3933;4150;4175;4187;4224;4249;4268;4416;4417;4518;4549;4787;4856;4868;5265;5318;5417;5615;5670;5768;5847;6011;6099;6135;6277;6298;6370;6373;6399;6400;6415;6420;6422;6423;6424;6426;6456;6516;6518;6569;6614;6724;6797;7001;7218;7436;7484;8147;83…	786;787;788;789;790;791;792;793;794;795;796;797	166;334;359;403;446;475;505;645;657;801;853;994	IPI00594883;IPI00596388;IPI00574455	IPI00594883	83;1;1	83;1;1	83;1;1			similar to p167			3	83	83	83	60	83	60	83	60	83	52	52	52	177.91	1505	1.49	167	148			2	92	225	0	0.92942	1.1666	21.601	310	0.01628	5.394e-06	0.82824	1.0349	20.226	310	0.90137	0.60355
706	1058;1852;3025;3712;7269			IPI00594887	IPI00594887	5	5	5			tRNA (cytosine-5-)-methyltransferase NSUN2	Q5ZLV4	Ken box	1	5	5	5	5	0	5	0	5	0	6.3	6.3	6.3	90.844	796	2		5				5		2.0975e-08	0.7569	1.1363	10.606	5	0.7822	1	0.78102	1.0554	21.533	5	0.6826	1
707	288			IPI00594952	IPI00594952	1	1	1			LETM1 and EF-hand domain-containing protein 1, mitochondrial	Q5ZK33	Ken box	1	1	1	1	1	0	1	0	1	0	1.5	1.5	1.5	85.848	752	3			1			1		0.018814				1	1	1				1	1	1
708	122;307;1411;1721;2875;3055;3118;3432;3518;3668;3980;4007;6308;8813;8846	268;798	29;182	IPI00594959	IPI00594959	15	15	6			Serine/threonine-protein phosphatase PP1-beta catalytic subunit	P62207		1	15	15	6	15	14	15	14	6	6	52.3	52.3	21.4	37.186	327	4.73				12	32	29	15	1.551e-164	0.74178	0.97755	25.365	44	0.7229	0.032664	0.75225	0.96826	11.021	44	0.82981	0.22227
709	524;543;1100;3166;4489;4860;4880;6321;8150;8779	273	427	IPI00594974	IPI00594974	10	1	1			similar to SWI/SNF related, matrix associated, actin dependent regulator of chromatin, subfamily a, member 1		Ken box	1	10	1	1	0	10	0	1	0	1	9.7	0.9	0.9	120.09	1031	2		1					1	4.9419e-41				1	0.72606	1				1	0.037588	1
710	45;1224;1716;1725;1737;1811;2121;2639;3230;3513;3765;4815;4881;5014;5190;5297;6543;6972;7492;7578;7818;8007;8107;8151	799	133	IPI00594999	IPI00594999	24	24	24			similar to spectrin, beta, non-erythrocytic 1			1	24	24	24	22	10	22	10	22	10	11.9	11.9	11.9	274.11	2362	1.11	34	1		1		25	11	3.5944e-130	0.93847	1.4288	26.6	36	0.51939	0.35253	0.79748	1.0422	24.771	36	0.02786	0.71331
711	1585;2050;2290;4116;7049	800	501	IPI00595012	IPI00595012	5	5	5			Putative uncharacterized protein	Q5ZLZ6		1	5	5	5	5	0	5	0	5	0	11.2	11.2	11.2	54.306	501	1.8	3	1		1		5		1.8487e-07	0.60151	1.0286	13.729	5	0.7822	0.042734	0.81364	1.0705	21.49	5	0.7822	0.7691
712	1033;1238;4852;5273;5550;6581;7414;8692			IPI00595025;IPI00821710	IPI00595025;IPI00821710	8;5	8;5	8;5			hypothetical protein;94 kDa protein	Q5ZL41		2	8	8	8	8	0	8	0	8	0	7.7	7.7	7.7	134.22	1163	2		8				8		3.5809e-10	0.61203	0.9174	17.891	8	0.49273	1	0.77251	1.0457	12.634	8	1	1
713	196;3295;3414;4515;5202;5634;7370;7738;8362			IPI00595180	IPI00595180	9	9	9			Putative uncharacterized protein	Q5ZMR2		1	9	9	9	9	0	9	0	9	0	22.1	22.1	22.1	51.826	479	4				10		10		1.725e-16	0.71941	1.0317	7.2054	10	0.33174	1	0.81566	1.0421	12.771	10	0.5457	1
714	3726			IPI00595219	IPI00595219	1	1	1			similar to KIAA0103			1	1	1	1	1	0	1	0	1	0	4	4	4	34.884	297	5					2	2		3.1919e-07	0.61319	0.81968	32.944	2	1	1	0.46869	0.62762	48.751	2	1	1
715	1482;4271;8409			IPI00595224	IPI00595224	3	3	3			similar to MGC97811 protein			1	3	3	3	2	2	2	2	2	2	11.6	11.6	11.6	43.65	388	4				4		2	2	3.7217e-05	0.63964	0.90116	10.03	4	1	1	0.65343	0.81241	17.405	4	1	1
716	5750			IPI00595228;IPI00822009	IPI00595228;IPI00822009	1;1	1;1	1;1			similar to ERO1-like;53 kDa protein			2	1	1	1	1	0	1	0	1	0	2.4	2.4	2.4	52.942	463	3			1			1		0.00059705				1	1	1				1	1	1
717	6746;8684			IPI00595282	IPI00595282	2	2	2			Zinc finger CCHC domain-containing protein 8	Q5F3D1		1	2	2	2	0	2	0	2	0	2	3.4	3.4	3.4	76.96	684	3			2				2	0.0035122	0.7608	1.0271	17.509	2	1	1	0.74871	0.91623	1.9888	2	1	1
718	1504;2286;3474;6493;7563			IPI00595308	IPI00595308	5	5	5			Raftlin	Q7SZI5		1	5	5	5	4	5	4	5	4	5	10.3	10.3	10.3	65.695	602	3			10			5	5	4.4357e-63	1.2325	1.6421	29.126	9	0.7822	1	0.76923	1.013	16.802	9	1.0496	1
719	230;3594;4451;6480			IPI00595346;IPI00821305	IPI00595346;IPI00821305	4;4	4;4	4;4			RNA-binding protein PNO1;26 kDa protein	Q5F414		2	4	4	4	0	4	0	4	0	4	25.2	25.2	25.2	26.425	242	5					5		5	3.7989e-40	0.39112	0.40934	11.426	5	1	1	0.67809	0.84301	14.147	5	1	1
720	4728;5644;8074			IPI00595348	IPI00595348	3	3	3			Platelet-activating factor acetylhydrolase IB subunit beta	Q5ZMS2		1	3	3	3	3	0	3	0	3	0	12.7	12.7	12.7	25.567	229	5					3	3		4.623e-07	0.68804	1.0156	6.8667	3	1	1	0.83232	1.0243	4.7168	3	1	1
721	3853;4256			IPI00595381	IPI00595381	2	2	2			Putative uncharacterized protein	Q5ZMI2		1	2	2	2	2	0	2	0	2	0	3.7	3.7	3.7	79.249	711	3			2			2		0.001209	0.62505	0.94534	15.467	2	1	1	0.62788	0.82443	22.127	2	1	1
722	4707			IPI00595417	IPI00595417	1	1	1			similar to carnitine acetyltransferase			1	1	1	1	1	0	1	0	1	0	1.4	1.4	1.4	71.259	627	5					1	1		0.015344				1	1	1				1	1	1
723	3377;5943;7572			IPI00595513;IPI00820171	IPI00595513;IPI00820171	3;3	3;3	3;3			Putative uncharacterized protein;39 kDa protein	Q5ZI29		2	3	3	3	3	0	3	0	3	0	8.9	8.9	8.9	40.296	370	4				3		3		2.0031e-06	0.62623	0.83812	17.78	3	1	1	0.6423	0.84461	7.5196	3	1	1
724	3883;4115;6637;6831			IPI00595561;IPI00821838	IPI00595561;IPI00821838	4;2	4;2	4;2			Protein;hypothetical protein			2	4	4	4	4	0	4	0	4	0	7.7	7.7	7.7	63.708	594	3			4			4		1.0986e-15	0.67347	1.0971	18.908	4	1	1	0.76305	1.0252	4.2245	4	1	1
725	43;555;2611;4760;7353	801	426	IPI00595574;IPI00575015	IPI00595574	5;2	5;2	5;2			FUS/TLS	Q6J4Y8		2	5	5	5	5	0	5	0	5	0	10.3	10.3	10.3	52.36	504	2.7	1	1	8			10		6.7232e-29	0.62767	1.0258	26.847	10	0.4498	0.0037779	0.79182	1.0241	11.928	10	0.6826	0.76798
726	124;1806;3408;3613;4772;5179;5575;6363;8629			IPI00595600	IPI00595600	9	9	9			similar to ribosomal protein S8	Q6EE57		1	9	9	9	9	8	9	8	9	8	37.4	37.4	37.4	30.401	265	4.89			1		18	10	9	4.0683e-53	0.96005	1.1053	17.541	18	0.51649	0.10632	0.89461	1.1219	19.772	18	0.46003	0.59083
727	1861;6842			IPI00595621	IPI00595621	2	2	2			Eukaryotic translation initiation factor 3 subunit J	Q5ZKA4		1	2	2	2	2	0	2	0	2	0	9.5	9.5	9.5	28.724	252	5					3	3		3.0896e-06	0.64177	0.92525	8.732	2	1	1	0.58923	0.77144	12.693	2	1	1
728	3473;3842;4390;5621;8773			IPI00820098;IPI00595633	IPI00820098;IPI00595633	5;5	5;5	5;5			52 kDa protein;Putative uncharacterized protein	Q5ZIU4		2	5	5	5	5	0	5	0	5	0	14.5	14.5	14.5	51.699	434	3			5			5		1.034e-66	0.70524	1.0629	67.333	5	0.016608	1	0.80278	1.0568	7.3288	5	0.5162	1
729	2920;4373;5769;6696;6768;6886;8198	802	42	IPI00595692;IPI00818395	IPI00595692;IPI00818395	7;7	7;7	7;7			Probable ATP-dependent RNA helicase DDX6;DEAD (Asp-Glu-Ala-Asp) box polypeptide 6	Q5ZKB9		2	7	7	7	5	4	5	4	5	4	20.7	20.7	20.7	54.417	483	3.9			1	9		6	4	2.5057e-25	0.66815	0.94455	18.64	10	0.38332	0.8165	0.71446	0.92769	19.02	10	0.354	0.42112
730	4991			IPI00595714	IPI00595714	1	1	1			similar to Zinc finger, CDGSH-type domain 2			1	1	1	1	1	0	1	0	1	0	9	9	9	15.247	134	5					1	1		0.017628				1	1	1				1	1	1
731	1499;1779;3172;4335;4987;5222;5742;6247;7657;7796			IPI00819929;IPI00595716;IPI00820579	IPI00819929;IPI00595716	10;10;3	10;10;3	10;10;3			56 kDa protein;Inosine-5'-monophosphate dehydrogenase	Q5F4A4		3	10	10	10	10	0	10	0	10	0	27.4	27.4	27.4	55.657	515	3.6			8	12		20		1.1647e-58	0.67755	1.04	21.262	19	0.34659	0.26588	0.69331	0.89354	15.061	19	0.29305	0.00078236
732	654;2309;2326;2522;2523;3350;5164;5695;6566;7660			IPI00595737;IPI00603534;IPI00820539;IPI00820907;IPI00679449;IPI00570706;IPI00582456	IPI00595737;IPI00603534;IPI00820539	10;10;10;1;1;1;1	10;10;10;1;1;1;1	10;10;10;1;1;1;1			103 kDa protein;Hexokinase1;Putative uncharacterized protein	Q8AYP8;Q5F3F7	Ken box	7	10	10	10	10	0	10	0	10	0	11.7	11.7	11.7	103.36	923	2		11				11		1.7504e-70	0.82719	1.2787	18.151	11	0.48878	1	0.82312	1.0845	17.9	11	0.21449	1
733	7459;8825			IPI00595766	IPI00595766	2	2	2			Putative uncharacterized protein	Q5ZM58		1	2	2	2	2	0	2	0	2	0	6.6	6.6	6.6	42.645	376	4				2		2		5.976e-15	0.60725	0.98244	9.5255	2	1	1	0.82547	1.094	9.3725	2	1	1
734	138;179;1124;2322;3129;3365;4644;8158			IPI00595854	IPI00595854	8	8	8			similar to THO complex 2			1	8	8	8	8	1	8	1	8	1	5.6	5.6	5.6	182.45	1593	1.1	9	1				9	1	1.3965e-12	0.70914	1.0321	71.828	9	0.93941	0.77181	0.78818	1.0334	13.024	9	0.08812	0.17088
735	283;2516;2780;2849;3157;5543;6794;7053;8466;8804	803;804	111;440	IPI00595912;IPI00821309;IPI00818025;IPI00822903	IPI00595912;IPI00821309;IPI00818025	10;9;5;3	10;9;5;3	10;9;5;3			Putative uncharacterized protein;55 kDa protein;22 kDa protein	Q5F365;Q5F3M8;Q5ZHL9		4	10	10	10	10	0	10	0	10	0	23.8	23.8	23.8	56.185	517	3.87			2	13		15		5.2205e-44	1.2699	1.9805	15.17	13	0.80277	0.75332	0.5667	0.73861	20.862	13	0.32823	0.63325
736	2276;2627;2795;3269;3663;4142;4197;4620;4621;5515;5960;5961;6501;6502	805;806	13;132	IPI00595982;IPI00818014	IPI00595982;IPI00818014	14;14	14;14	11;11			Putative uncharacterized protein;25 kDa protein	Q9PUK9;Q9YH06		2	14	14	11	14	1	14	1	11	1	47.4	47.4	40	24.909	215	4.88				3	22	24	1	1.5448e-73	0.65957	1.0108	31.072	25	0.33385	0.39867	0.85925	1.0692	16.828	25	0.98215	0.29529
737	47;6644;6928			IPI00596042	IPI00596042	3	3	3			hypothetical protein			1	3	3	3	3	0	3	0	3	0	8.4	8.4	8.4	41.518	393	4				3		3		6.012e-14	0.58341	0.9269	7.6162	3	1	1	0.70314	0.93926	43.792	3	1	1
738	1191;4190;4276;5836;6820;7020			IPI00596060;IPI00820214;IPI00819355	IPI00596060;IPI00820214;IPI00819355	6;5;4	6;5;4	6;5;4			Acidic leucine-rich nuclear phosphoprotein 32 family member E;29 kDa protein;17 kDa protein	Q5F4A3;Q5ZJD6		3	6	6	6	6	0	6	0	6	0	35.2	35.2	35.2	28.925	256	5					7	7		1.7422e-144	0.68606	1.0072	9.9469	7	0.704	1	0.77566	0.98493	5.5048	7	0.3965	1
739	556;6094;7490;7867;7868;8355			IPI00596085	IPI00596085	6	6	6			Putative uncharacterized protein	Q5ZIK3		1	6	6	6	6	0	6	0	6	0	36.5	36.5	36.5	22.251	200	3			6			6		1.1363e-18	0.8037	1.1067	20.112	6	0.002732	1	0.74057	0.96093	6.9253	6	0.242	1
740	294;822;4718;4840;4889			IPI00596111;IPI00822306;IPI00596382;IPI00578429	IPI00596111;IPI00822306;IPI00596382	5;5;4;1	5;5;4;1	5;5;4;1			Putative uncharacterized protein;Putative uncharacterized protein;38 kDa protein	Q5ZL15;Q5ZLB5		4	5	5	5	5	4	5	4	5	4	15.1	15.1	15.1	44.614	404	4.9				1	9	6	4	1.3183e-23	0.66909	1.0085	40.105	9	0.2328	0.48791	0.89187	1.1796	16.956	9	0.2328	0.73535
741	2947			IPI00596135	IPI00596135	1	1	1			similar to Gab3			1	1	1	1	1	1	1	1	1	1	3.2	3.2	3.2	66.901	601	2.74	9	7	4	5	6	19	12	0.0086451	19.413	26.282	112.37	31	1	0.40926	0.44148	0.59792	116.97	31	1	0.69663
742	1799;3857			IPI00596185	IPI00596185	2	2	2			Dual specificity mitogen-activated protein kinase kinase 2	Q90891		1	2	2	2	2	0	2	0	2	0	5.5	5.5	5.5	44.077	398	3.4		1	1	3		5		4.7536e-05	0.77528	1.0381	20.971	4	1	0.2856	0.90533	1.2058	12.668	4	1	0.54383
743	1213;2530;3528;4911			IPI00596229;IPI00683731	IPI00596229;IPI00683731	4;3	4;3	4;3			similar to small subunit ribonucleotide reductase isoform 2;similar to small subunit ribonucleotide reductase isoform 1			2	4	4	4	4	0	4	0	4	0	10.9	10.9	10.9	44.439	384	4				5		5		1.4421e-07	0.58349	0.77958	23.292	3	1	1	0.74937	1.0157	13.387	3	1	1
744	485;2110;2702;2908;4805;7208			IPI00596234	IPI00596234	6	6	6			similar to Rps16 protein			1	6	6	6	6	5	6	5	6	5	39	39	39	16.413	146	5					12	7	5	1.0196e-16	0.8589	1.0164	20.433	12	0.17504	1	0.93587	1.1972	15.988	12	0.78717	1
745	10;44;1430;8446;8869			IPI00596262	IPI00596262	5	5	5			Putative uncharacterized protein	Q5ZJZ9		1	5	5	5	5	0	5	0	5	0	8.8	8.8	8.8	64.598	578	3			5			5		9.4767e-22	0.60608	0.88602	31.026	5	0.08326	1	0.75493	0.97033	24.546	5	0.08326	1
746	990;1053;1157;1403;2423;2738;3254;3649;3650;3996;5186;5295;5302;6164;7287;7515;8478;8479;8884;8911	807;808	30;217	IPI00596315	IPI00596315	20	20	20			Guanine nucleotide-binding protein subunit beta-2-like 1	P63247		1	20	20	20	15	20	15	20	15	20	72.2	72.2	72.2	35.076	317	3.9	7	8	17	17	45	22	72	0	1.2242	1.3641	29.863	91	0.076884	0.007043	0.84043	1.022	19.15	91	0.79624	0.0070873
747	293;1021			IPI00596367	IPI00596367	2	2	2			Methionine aminopeptidase	Q5ZIL5		1	2	2	2	2	0	2	0	2	0	5.2	5.2	5.2	53.135	480	3			2			2		0.0098929	0.72686	1.1791	3.3116	2	1	1	0.79766	1.0574	3.4945	2	1	1
748	1693			IPI00596427	IPI00596427	1	1	1			5'-methylthioadenosine phosphorylase	Q5ZHQ7		1	1	1	1	1	0	1	0	1	0	3.6	3.6	3.6	30.848	280	5					1	1		0.0078564				1	1	1				1	1	1
749	2357;5932;7752			IPI00596430	IPI00596430	3	3	3			similar to LOC548400 protein			1	3	3	3	3	0	3	0	3	0	12.8	12.8	12.8	33.853	305	5					3	3		1.1222e-05	0.9457	1.2613	25.505	3	1	1	1.1018	1.4852	9.8757	3	1	1
750	453	809	33	IPI00596456	IPI00596456	1	1	1			similar to 100 kDa coactivator, partial	Q90XD9		1	1	1	1	1	0	1	0	1	0	47.4	47.4	47.4	4.168	38	2		2				2		0.00042469	0.65002	1.0466	9.449	2	1	1	0.53513	0.70982	23.475	2	1	1
751	317;1291;1342;1912;1933;2056;2903;4252;4253;5111;5128;5131;5390;5501;5656;5700;5965;6854;6945;7267;7647;7720;8334;8474	810;811;812;813	46;195;452;469	IPI00596468	IPI00596468	24	24	24			hypothetical protein			1	24	24	24	1	24	1	24	1	24	38.4	38.4	38.4	80.878	726	2.65		16	30			1	45	4.0065e-134	0.85386	1.1408	33.108	45	0.44775	0.00062413	0.88984	1.0715	24.814	45	0.21194	0.10346
752	547;750;3956;5727;5745;6895;6949;8805			IPI00596498;IPI00818251	IPI00596498;IPI00818251	8;5	8;5	8;5			similar to CCR4-NOT transcription complex, subunit 1;238 kDa protein			2	8	8	8	8	0	8	0	8	0	3.8	3.8	3.8	266.62	2376	1	8					8		3.1406e-18	0.69537	1.0664	36.876	6	0.87174	1	0.79557	1.0488	42.26	6	0.242	1
753	2329;2344;3542;3997;4550;7174			IPI00596517	IPI00596517	6	6	6			Putative uncharacterized protein	Q5ZK08		1	6	6	6	6	0	6	0	6	0	12	12	12	64.099	559	3			6			6		3.0537e-15	0.62532	0.88231	14.217	6	0.356	1	0.68234	0.91379	14.305	6	0.54409	1
754	174;743;2789;3773;4217;4495;4824;4946;5042;5372;6275;8209	814;815;816	117;218;347	IPI00596530	IPI00596530	12	12	12			Hsc70-interacting protein	Q5ZLF0		1	12	12	12	12	1	12	1	12	1	32.7	32.7	32.7	40.158	361	4		1		17	2	19	1	1.8576e-63	0.67877	1.0412	56.434	20	0.71288	1.6643e-05	0.7855	0.99526	19.314	19	0.4568	0.59532
755	134;376;451;542;1231;1265;1312;1560;1668;1669;1670;1778;1824;1879;2511;3163;3180;3220;3261;3312;3355;3771;3772;4140;4141;4145;4206;4480;4635;4636;4642;5094;5284;5819;6377;6875;7265;7266;7488;7494;7941;8047;8633;8703;8927	817;818;819;820;821;822;823;824	97;367;381;517;606;621;624;712	IPI00596586;IPI00821615;IPI00596475;IPI00818141;IPI00680180;IPI00589513;IPI00571847;IPI00581766	IPI00596586	45;12;10;10;2;2;1;1	45;12;10;10;2;2;1;1	33;8;6;6;1;1;0;0			Heat shock protein HSP 90-alpha	P11501	Ken box	8	45	45	33	45	31	45	31	33	22	61	61	46.8	84.058	728	2.41	15	95	82	4	2	147	51	0	0.64612	0.9546	28.293	190	0.018784	6.1092e-07	0.84014	1.062	21.793	190	0.98492	0.024578
756	858;1412;1448;1481;6282			IPI00596603;IPI00823082	IPI00596603	5;2	5;2	5;2			Ribosomal protein S11	Q98TH5		2	5	5	5	5	5	5	5	5	5	34.2	34.2	34.2	18.346	158	5					10	5	5	1.5995e-13	0.95588	1.0626	23.671	10	0.13282	1	0.9316	1.1987	25.092	10	0.6826	1
757	692;1860;2919;6699			IPI00596648;IPI00584288	IPI00596648	4;1	4;1	4;1			DNA topoisomerase I	P79994		2	4	4	4	4	0	4	0	4	0	6.9	6.9	6.9	90.795	766	2		4				4		1.2518e-62	1.0402	1.5984	1.7802	4	1	1	1.1156	1.433	10.452	4	1	1
758	57;1078;1255;1466;3600;3687;3693;4076;4741;5371;5626;5800;6900;7372;7838;8736;8840	825;826	329;430	IPI00596673;IPI00597613	IPI00596673	17;3	17;3	17;3			Protein disulfide-isomerase	P09102		2	17	17	17	17	0	17	0	17	0	36.1	36.1	36.1	57.409	515	3.34			23	12		35		1.5242e-75	0.58876	0.92879	15.533	33	0.71516	0.18705	0.81845	1.0678	12.918	33	0.43356	0.07347
759	1026;1029;2706;2791;3973;8153;8167	827	32	IPI00596714;IPI00819875	IPI00596714;IPI00819875	7;7	7;7	7;7			Heat shock protein 10;11 kDa protein	O42283		2	7	7	7	7	0	7	0	7	0	61.8	61.8	61.8	11.083	102	5					9	9		2.7446e-38	0.64398	1.0204	7.439	9	0.70166	1	0.79759	1.0358	3.7093	9	0.75995	1
760	403;7007			IPI00596758	IPI00596758	2	2	2			55 kDa protein			1	2	2	2	2	0	2	0	2	0	4.6	4.6	4.6	54.656	503	3			2			2		5.8014e-05	1.0124	1.504	6.7994	2	1	1	0.75844	1.011	9.9343	2	1	1
761	261;719;720;1220;1350;1747;3288;3605;3606;3999;4342;6421;7147;8818;8875	56;58;59;60;828	46;49;84;192;327	IPI00596848;IPI00578082;IPI00580021;IPI00582169;IPI00821989;IPI00579460;IPI00576059	IPI00596848;IPI00578082;IPI00580021;IPI00582169;IPI00821989;IPI00579460;IPI00576059	15;14;14;13;12;12;10	1;1;1;1;1;1;1	1;1;1;1;1;1;1			Actin, alpha cardiac muscle 1;Actin, aortic smooth muscle;Actin, gamma-enteric smooth muscle;Actin, alpha skeletal muscle;43 kDa protein;similar to Actin, alpha 2, smooth muscle, aorta isoform 2;similar to Actin, alpha 2, smooth muscle, aorta isoform 1	P68034;P08023;P63270;P68139		7	15	1	1	15	13	1	1	1	1	37.9	4.2	4.2	42.019	377	4		1	6	8	8	11	12	3.3056e-211	0.42552	0.59672	44.186	23	0.57595	0.87963	0.8931	1.0847	5.7094	23	0.67571	0.16561
762	2377;4330;8100			IPI00596886	IPI00596886	3	3	3			similar to Rpl10a-prov protein	Q6EE62		1	3	3	3	3	0	3	0	3	0	18	18	18	24.708	217	5					3	3		6.4488e-12	0.64329	1.0574	7.2677	3	1	1	1.0752	1.3634	6.6302	3	1	1
763	304			IPI00596895	IPI00596895	1	1	1			similar to macrophage capping protein, partial			1	1	1	1	1	0	1	0	1	0	7.7	7.7	7.7	13.104	117	4				1		1		0.0048773				1	1	1				1	1	1
764	1052;1109;3688;3925;6239;8099			IPI00596955	IPI00596955	6	6	6			similar to ATP-dependent Lon protease			1	6	6	6	6	0	6	0	6	0	9.6	9.6	9.6	89.058	790	2		6				6		2.0239e-28	0.59646	0.88333	10.359	6	0.356	1	0.68641	0.91361	11.082	6	0.78717	1
765	107			IPI00596972;IPI00813336	IPI00596972;IPI00813336	1;1	1;1	1;1			Putative uncharacterized protein;hypothetical protein, partial	Q5ZK94		2	1	1	1	1	0	1	0	1	0	1.6	1.6	1.6	68.097	609	3			1			1		0.013508				0	1	1				0	1	1
766	2838;3706;5077;5732;6592			IPI00596994	IPI00596994	5	5	5			hypothetical protein			1	5	5	5	5	0	5	0	5	0	11	11	11	65.074	583	3			5			5		6.4065e-36	0.5832	0.86153	22.077	5	0.6826	1	0.65033	0.8894	11.012	5	0.9494	1
767	1352;1830;2556;3476;3804;4654			IPI00597028;IPI00820380;IPI00574486	IPI00597028;IPI00820380	6;5;1	6;5;1	6;5;1			Major vault protein;95 kDa protein	Q5ZMI4	F box bTrCP	3	6	6	6	6	0	6	0	6	0	10.7	10.7	10.7	93.821	849	2		6				6		3.6763e-19	0.63251	0.96364	15.269	6	0.78717	1	0.68321	0.91419	20.39	6	0.704	1
768	5005			IPI00597100	IPI00597100	1	1	1			hypothetical protein			1	1	1	1	1	1	1	1	1	1	1.7	1.7	1.7	48.363	420	3		2	1	2		4	1	0.0076847	0.089428	0.14532	98.247	5	1	0.16819	0.074335	0.097859	84.82	5	1	0.29519
769	8096			IPI00597208;IPI00812408	IPI00597208;IPI00812408	1;1	1;1	1;1			similar to RNA (guanine-9-) methyltransferase domain containing 2 isoform 3;similar to RNA (guanine-9-) methyltransferase domain containing 2 isoform 1			2	1	1	1	1	0	1	0	1	0	5.2	5.2	5.2	37.553	325	4				1		1		0.0080041				1	1	1				1	1	1
770	581;6544			IPI00597210	IPI00597210	2	2	2			similar to eukaryotic translation elongation factor 1, partial			1	2	2	2	2	0	2	0	2	0	35.8	35.8	35.8	6.1389	53	4				2		2		8.7376e-19	0.82066	1.0242	2.3612	2	1	1	0.75602	0.95342	0.86918	2	1	1
771	514;726;1207;1446;3275;4258;4370;4645;5023;6840;7799;8391;8432	829	133	IPI00597242;IPI00812716;IPI00818394;IPI00588798;IPI00597724;IPI00579229	IPI00597242	13;3;2;1;1;1	13;3;2;1;1;1	13;3;2;1;1;1			Bromodomain-containing protein 2	A5HUL5;B5BSB5;B5BSJ9;B5BST0;Q90971	Ken box	6	13	13	13	1	13	1	13	1	13	21.8	21.8	21.8	80.741	733	2.83		3	15			1	17	4.0664e-70	0.66411	0.96827	20.159	17	0.057634	0.33071	0.87425	1.0317	17.753	17	0.44813	0.17514
772	5224;6187			IPI00597267	IPI00597267	2	2	2			Putative uncharacterized protein	Q5ZL83		1	2	2	2	2	0	2	0	2	0	12.1	12.1	12.1	34.849	331	5					2	2		2.5509e-05	0.52282	0.84716	1.3034	2	1	1	0.69049	0.89392	14.556	2	1	1
773	2589;3512;5002;8744			IPI00597295;IPI00818299;IPI00821712;IPI00813478	IPI00597295;IPI00818299;IPI00821712	4;4;4;1	4;4;4;1	4;4;4;1			DNA damage-binding protein 1;125 kDa protein;125 kDa protein	Q805F9		4	4	4	4	4	0	4	0	4	0	5.3	5.3	5.3	126.95	1140	2		5				5		1.5685e-07	0.58408	0.90307	8.996	5	1	1	0.66952	0.8822	9.1487	5	1	1
774	7038			IPI00811846;IPI00597296;IPI00819310	IPI00811846;IPI00597296;IPI00819310	1;1;1	1;1;1	1;1;1			similar to dynamin 1 isoform 1;similar to dynamin 1 isoform 2;96 kDa protein			3	1	1	1	1	0	1	0	1	0	1.2	1.2	1.2	97.272	865	2		2				2		0.0029104	0.76169	1.0108	13.372	2	1	1	0.63271	0.86815	0.35868	2	1	1
775	406;572;2520;4955;4995;8202;8210	760	3	IPI00597302	IPI00597302	7	4	4			similar to Ras-GTPase activating protein SH3 domain-binding protein 2			1	7	4	4	5	6	2	3	2	3	14.7	9.1	9.1	54.046	482	3.5			3	3		3	3	8.5333e-25	0.6903	0.95551	33.145	6	0.04816	0.23896	0.92667	1.1516	40.066	6	0.43161	0.35261
776	3309;5929;8799			IPI00597367;IPI00821960;IPI00819046	IPI00597367;IPI00821960	3;2;1	3;2;1	3;2;1			Tyrosine-protein kinase CSK;50 kDa protein	P41239;Q90956		3	3	3	3	3	0	3	0	3	0	9.1	9.1	9.1	50.751	450	4				3		3		4.9067e-09	0.78636	1.2696	17.732	3	1	1	0.87686	1.129	8.2786	3	1	1
777	344;2032;2369;2750;3779;3851;3860;4174;4425;4676;5192;5509;5787;5875;6726;7213;8777	715;717;719;720;721;722;724;725;830	73;233;257;267;299;300;330;363;388	IPI00597391;IPI00592950;IPI00819786	IPI00597391;IPI00592950;IPI00819786	17;16;16	2;1;2	2;1;2			Tubulin beta-2 chain;Tubulin beta-1 chain;50 kDa protein	P32882;P09203		3	17	2	2	17	11	2	0	2	0	49.2	4.7	4.7	49.953	445	4				2		2		0	0.59758	0.87717	10.138	2	0.4003	1	0.89166	1.1707	9.0286	2	0.025504	1
778	286;1435;2656;5725;6550;7364;8368			IPI00597410	IPI00597410	7	3	3			heterogeneous nuclear ribonucleoprotein R		Ken box	1	7	3	3	7	2	3	1	3	1	12.1	6.1	6.1	74.232	661	3			4			3	1	1.9302e-37	0.66742	1.0189	1.6663	4	0.64451	1	0.80098	1.0542	7.0062	4	0.87905	1
779	540;619;629;864;967;1040;1090;1202;1442;1671;1839;1988;2113;2779;3075;3298;3327;3430;3466;3760;3870;4137;4408;4464;4809;4913;5110;5270;5365;5380;5444;5525;5541;5953;6121;6389;6800;7321;7906;7999;8097	137;138;831;832;833;834;835;836;837;838;839;840;841	1;14;67;222;277;307;310;361;620;661;711;797;831	IPI00597432;IPI00588764;IPI00598946;IPI00603267;IPI00583686;IPI00682987;IPI00813510	IPI00597432;IPI00588764	41;40;12;12;8;8;2	41;40;12;12;8;8;2	26;25;2;2;2;2;0			Isoform 1 of Alpha-actinin-1;Isoform 2 of Alpha-actinin-1	P05094-1;P05094;P05094-2;Q5ZIW4		7	41	41	26	40	16	40	16	25	10	58.5	58.5	38.6	103.16	893	2.2		78	19			71	26	0	0.35497	0.48968	40.403	93	0.096102	0.62184	0.80381	1.0694	20.068	93	0.66743	7.9819e-07
780	4792;8559;8811			IPI00597440;IPI00818901;IPI00651395	IPI00597440;IPI00818901;IPI00651395	3;3;2	3;3;2	3;3;2			similar to ubiquitin-conjugating enzyme E2 Kua-UEV;16 kDa protein;Ubiquitin-conjugating enzyme E2 variant 2	Q90879;Q5F3Z3		3	3	3	3	3	0	3	0	3	0	8.7	8.7	8.7	38.718	335	5					4	4		7.7475e-08	1.1864	1.5932	8.1491	3	1	1	0.94856	1.2765	23.645	3	1	1
781	265;370;431;1614;1640;1842;2294;2384;4510;4726;5325;5505;6143;7616;8093	842	522	IPI00597453	IPI00597453	15	13	13			hypothetical protein			1	15	13	13	15	0	13	0	13	0	26.2	24	24	94.239	840	2		13				13		4.9313e-79	0.65812	0.9649	16.154	13	0.25967	1	0.74946	0.97203	9.6325	13	0.39038	1
782	3896;5040;5041;6788;7016;7151;7995;8157;8672	583;843	154;201	IPI00597497	IPI00597497	9	9	7			Putative uncharacterized protein	Q9YGQ1;Q5ZHY1		1	9	9	7	9	0	9	0	7	0	55.9	55.9	48	25.005	227	4.94				1	15	16		2.3175e-92	0.66608	1.0673	11.716	16	0.5457	0.7204	0.81652	1.0258	12.677	16	0.43285	0.0048031
783	4438;5039			IPI00597529	IPI00597529	2	2	2			Putative uncharacterized protein	Q5ZJ12		1	2	2	2	2	0	2	0	2	0	8.5	8.5	8.5	33.156	284	5					2	2		0.0018244	0.49282	0.80184	3.1159	2	1	1	0.65638	0.8338	31.053	2	1	1
784	931;1846;7166;7474;8019;8405;8471	844	329	IPI00597566	IPI00597566	7	7	7			Putative uncharacterized protein	Q5ZI61		1	7	7	7	7	0	7	0	7	0	11.8	11.8	11.8	76.633	693	3			9			9		3.4326e-23	0.70668	1.1372	17.525	8	0.267	1	0.83267	1.0647	28.991	8	0.2002	1
785	42;219;224;456;764;1653;2457;2579;3134;3387;3459;3931;4126;5239;5415;6010;6198;6612;6639;7407	845;846;847	24;26;295	IPI00597630	IPI00597630	20	20	20			similar to proliferation-associated protein 1, partial			1	20	20	20	20	0	20	0	20	0	67.4	67.4	67.4	39.657	353	3.97			1	29		30		1.838e-166	0.6267	0.97616	8.5318	29	0.24028	0.39997	0.85729	1.0867	15.286	29	0.18606	0.66575
786	13;3469;4437;4997;6333;7195;7816			IPI00597639	IPI00597639	7	7	7			similar to ubiquinol--cytochrome c reductase	D0VX29		1	7	7	7	7	0	7	0	7	0	19.7	19.7	19.7	48.579	457	4				9		9		1.4366e-32	0.72993	1.0203	15.236	8	0.75995	1	0.79218	1.0505	15.029	8	0.354	1
787	2979;3691			IPI00597655;IPI00819555;IPI00820506	IPI00597655;IPI00819555;IPI00820506	2;1;1	2;1;1	2;1;1			Endoplasmic reticulum protein ERp29 (Fragment);22 kDa protein;22 kDa protein	P81628		3	2	2	2	2	0	2	0	2	0	11.8	11.8	11.8	25.373	228	5					2	2		1.8805e-47	0.80068	1.1209	16.416	2	1	1	0.90494	1.1567	6.5796	2	1	1
788	429;935;1066;1136;1558;1583;1599;1744;1758;2209;2869;3182;5489;5805;5994;6161;6183;6294;6471;6515;6782;8583	101	57	IPI00597659	IPI00597659	22	3	3			Putative uncharacterized protein	Q5F461		1	22	3	3	2	22	0	3	0	3	43.2	6.4	6.4	59.911	519	1	5						5	1.6877e-268	0.50564	0.86843	13.964	5	0.31341	1	0.83398	1.0317	12.174	5	0.90668	1
789	2212;2663			IPI00819680;IPI00597667	IPI00819680;IPI00597667	2;2	1;1	1;1			29 kDa protein;Putative uncharacterized protein	Q5ZIH1		2	2	1	1	2	1	1	1	1	1	7	3.9	3.9	29.483	258	4.67				1	2	2	1	0.00043596	0.46905	0.76259	54.099	3	1	0.21603	0.96925	1.2638	19.224	3	1	0.17812
790	3065;3621;6075;7418;7564;7773;8652			IPI00597690;IPI00822111;IPI00604340	IPI00597690;IPI00822111	7;6;3	7;6;3	7;6;3			Putative uncharacterized protein;49 kDa protein	Q5ZJ29		3	7	7	7	7	0	7	0	7	0	19.1	19.1	19.1	48.342	439	4				7		7		1.4e-28	1.0695	1.4614	12.704	7	0.64451	1	0.78564	1.0493	7.2721	7	0.267	1
791	633			IPI00597734	IPI00597734	1	1	1			similar to aquarius			1	1	1	1	0	1	0	1	0	1	0.7	0.7	0.7	174.26	1513	2		1					1	0.018622				0	1	1				0	1	1
792	443			IPI00597792	IPI00597792	1	1	1			hypothetical protein			1	1	1	1	1	0	1	0	1	0	4.8	4.8	4.8	28.275	251	5					1	1		0.00034969				1	1	1				1	1	1
793	716;3654;7530;7956	848	28	IPI00597853	IPI00597853	4	4	4			Proteasome subunit alpha type	Q5ZLI2		1	4	4	4	4	0	4	0	4	0	16.1	16.1	16.1	28.481	255	5					6	6		6.4983e-11	0.68929	0.96357	20.564	5	1	1	0.77888	1.0044	21.215	5	1	1
794	199;842;921;922;979;1171;1199;1578;2324;2621;2669;2828;3009;3748;4363;4720;5467;5527;6647;6648;6826;6885;7042;7525;7953;8525	849;850	155;570	IPI00576535;IPI00597897;IPI00602472	IPI00576535;IPI00597897	26;26;1	26;26;1	26;26;1			Annexin A6;75 kDa protein	P51901;Q6B344		3	26	26	26	26	0	26	0	26	0	44.2	44.2	44.2	75.425	674	3.06			32		1	33		4.6539e-249	0.91536	1.4057	13.603	32	0.37699	0.089437	0.86723	1.1239	14.386	32	0.2638	0.056295
795	4965			IPI00597909	IPI00597909	1	1	1			hypothetical protein			1	1	1	1	1	0	1	0	1	0	4.9	4.9	4.9	36.056	326	5					1	1		1.2198e-07				1	1	1				1	1	1
796	3722;3862;3923;5221;7163			IPI00597930;IPI00592917;IPI00810966	IPI00597930	5;2;1	5;2;1	5;2;1			Putative uncharacterized protein	Q5ZMP2		3	5	5	5	5	0	5	0	5	0	25.2	25.2	25.2	29.342	258	5					5	5		1.1835e-13	0.75236	1.0692	16.487	5	0.9494	1	0.68009	0.90187	6.6899	5	0.7822	1
797	68			IPI00597986	IPI00597986	1	1	1			55 kDa protein			1	1	1	1	0	1	0	1	0	1	8.6	8.6	8.6	54.744	491	1	1						1	0.0050222				1	1	1				1	1	1
798	705;1913;1967;2899;3958;4811;4891;4892;5210;6991;6995			IPI00597995	IPI00597995	11	11	11			Na(+)/H(+) exchange regulatory cofactor NHE-RF1	Q5ZM14		1	11	11	11	11	0	11	0	11	0	40.2	40.2	40.2	35.805	333	4				13		13		1.7083e-66	0.64202	0.91227	8.9961	13	0.97884	1	0.74872	0.98091	9.1942	13	0.91547	1
799	465;3152;3805;4685;6303;8258			IPI00597998	IPI00597998	6	6	6			Putative uncharacterized protein	Q5ZKQ0		1	6	6	6	6	3	6	3	6	3	21	21	21	38.605	343	4.27				8	3	8	3	3.362e-09	0.7018	0.9695	20.614	10	0.46848	0.0079755	0.72838	0.92792	21.019	10	0.356	0.23476
800	2003;3702;5989			IPI00598038	IPI00598038	3	3	3			similar to Zinc finger protein 207			1	3	3	3	3	0	3	0	3	0	6.9	6.9	6.9	49.877	465	3			3			3		0.00019521	0.60425	0.99068	34.543	3	1	1	0.73137	0.97506	25.481	3	1	1
801	263;2545			IPI00598059	IPI00598059	2	2	2			Putative uncharacterized protein	Q5ZLN6		1	2	2	2	2	0	2	0	2	0	9.6	9.6	9.6	25.174	230	5					2	2		0.008891	0.64312	0.95211	17.936	2	1	1	0.80376	1.0641	4.317	2	1	1
802	3239;4203;4448;4580;4695;6379;7398			IPI00598102	IPI00598102	7	7	7			Putative uncharacterized protein	Q5ZLN4;Q90YB0		1	7	7	7	7	0	7	0	7	0	20.7	20.7	20.7	42.983	381	4				9		9		2.9212e-69	0.79629	1.1277	11.933	9	0.58872	1	0.75341	0.97899	8.8567	9	0.3026	1
803	245;610;915;2091;3155;3410;3887;4029;5479;5781;6072;6776;7228;7581;7965;8905	851;852;853	79;188;274	IPI00598136	IPI00598136	16	16	16			Aspartate aminotransferase, mitochondrial	P00508		1	16	16	16	16	0	16	0	16	0	47	47	47	47.241	423	4.08			1	20	3	24		3.2384e-141	0.63475	0.83811	16.147	23	0.93967	0.74632	0.68369	0.87937	14.26	23	0.28414	0.0063681
804	653;746;748;1570;1571;1922;2551;2981;4113;4213;4269;6080;6395;6731;7615;7750;8323			IPI00598160	IPI00598160	17	17	17			hypothetical protein			1	17	17	17	11	16	11	16	11	16	25.9	25.9	25.9	71.834	688	2.56		17	22			13	26	3.5347e-154	0.44022	0.6419	42.284	39	0.5893	0.0026655	0.84384	1.0303	11.999	39	0.78259	0.0014129
805	552;1073;1432;1500;1787;1955;2481;2591;3023;3951;4167;4703;4867;4902;5446;5641;6017;6023;6223;6324;6352;6522;7046;7202;7360;7428;7486;8541	340;341;854;855;856;857	102;249;252;329;333;365	IPI00598253;IPI00680367	IPI00598253;IPI00680367	28;27	27;26	19;18			DEAD-box RNA helicase;67 kDa protein	Q9W744		2	28	27	19	28	9	27	9	19	3	47.8	45.9	33.3	67.673	603	3.12		3	39	7	1	40	10	4.8566e-152	0.77616	1.0663	34.341	49	0.71277	0.0040476	0.77189	1.0111	31.365	49	0.53793	0.99619
806	1439;2386;2505;4634;5032;6769;8665	691	840	IPI00598300	IPI00598300	7	1	1			similar to La ribonucleoprotein domain family member 2		Ken box	1	7	1	1	1	7	0	1	0	1	6.5	0.9	0.9	117.25	1027	2		1					1	9.2748e-37				1	0.04816	1				1	0.38332	1
807	1524;2950;4960	858;859	60;62	IPI00598304	IPI00598304	3	3	3			similar to HL23 ribosomal protein			1	3	3	3	3	3	3	3	3	3	23.6	23.6	23.6	14.833	140	5					9	4	5	2.2543e-17	0.89969	0.98688	8.6923	9	1	1	0.77506	0.99165	22.422	9	1	1
808	945			IPI00598341	IPI00598341	1	1	1			Deoxyhypusine hydroxylase	Q5ZIP3		1	1	1	1	1	0	1	0	1	0	3.7	3.7	3.7	32.875	299	5					1	1		0.00066376				1	1	1				1	1	1
809	276;550;2638;6545;7192			IPI00598394	IPI00598394	5	1	1			Putative uncharacterized protein	Q5ZHQ4		1	5	1	1	5	0	1	0	1	0	38.7	5.5	5.5	22.625	217	4.67				1	2	3		9.1801e-81	0.74433	0.94926	22.845	3	1.0496	0.92656	0.58528	0.78799	10.283	3	0.3496	0.0088416
810	3189;8489	860	31	IPI00598409	IPI00598409	2	2	2			similar to Ribosomal protein L21 isoform 1			1	2	2	2	2	0	2	0	2	0	16.2	16.2	16.2	18.577	160	5					3	3		2.8863e-37	0.66172	1.0164	1.6651	3	1	1	0.97717	1.2561	24.283	3	1	1
811	3603			IPI00598425	IPI00598425	1	1	1			similar to Chain A, Crystal Structure Of Bovine Glutamate Dehydrogenase-Adp Complex	P00368		1	1	1	1	1	0	1	0	1	0	3.7	3.7	3.7	47.652	434	3			1			1		0.011391				1	1	1				1	1	1
812	2182;3303;4488;4971;6680;7508;7951			IPI00598430	IPI00598430	7	7	7			similar to beta prime cop			1	7	7	7	7	0	7	0	7	0	8.7	8.7	8.7	103.14	913	2		7				7		1.1491e-11	0.54833	0.88679	15.802	7	0.87905	1	0.70286	0.90858	17.455	7	0.48207	1
813	3679;4374			IPI00598453	IPI00598453	2	2	2			Putative uncharacterized protein	Q5ZMB6		1	2	2	2	2	0	2	0	2	0	8.5	8.5	8.5	46.955	413	4				2		2		0.00090948	0.64914	0.95226	22.62	2	1	1	0.58244	0.7605	12.155	2	1	1
814	2203			IPI00598486	IPI00598486	1	1	1			Putative uncharacterized protein	Q5ZI10		1	1	1	1	1	0	1	0	1	0	3.9	3.9	3.9	31.5	282	5					1	1		0.011013				1	1	1				1	1	1
815	6232			IPI00598529	IPI00598529	1	1	1			Putative uncharacterized protein	Q5ZJA1		1	1	1	1	1	0	1	0	1	0	5.8	5.8	5.8	30.404	275	5					1	1		1.3925e-07				1	1	1				1	1	1
816	3340;5161			IPI00598533;IPI00821648	IPI00598533;IPI00821648	2;2	2;2	2;2			Superoxide dismutase [Cu-Zn];15 kDa protein	P80566		2	2	2	2	2	0	2	0	2	0	12.3	12.3	12.3	15.703	154	5					2	2		0.0010624	0.94799	1.3647	16.221	2	1	1	0.90962	1.1859	2.7791	2	1	1
817	346;1321;2792			IPI00598551	IPI00598551	3	3	3			similar to prosomal P27K protein			1	3	3	3	3	0	3	0	3	0	9.8	9.8	9.8	27.47	246	5					3	3		6.4846e-31	0.63444	0.98742	3.0675	3	1	1	0.78271	1.0035	11.029	3	1	1
818	4786;5547;5583;6313;7337			IPI00598591;IPI00575645;IPI00585750	IPI00598591;IPI00575645	5;4;2	5;4;2	5;4;2			Putative uncharacterized protein;31 kDa protein	Q5ZHQ8		3	5	5	5	5	0	5	0	5	0	19.4	19.4	19.4	33.983	304	4.29				5	2	7		1.6488e-13	0.80468	1.3018	14.305	7	0.2328	0.24361	0.81544	1.0856	20.907	7	0.9494	0.69316
819	2;1410;1944;7349			IPI00598610	IPI00598610	4	4	4			similar to 26S proteasome subunit p44.5			1	4	4	4	4	0	4	0	4	0	43.6	43.6	43.6	12.139	110	4				4		4		3.8228e-18	0.60312	0.9383	2.7367	4	1	1	0.74474	0.9496	6.5559	4	1	1
820	65;1584;4684			IPI00598632	IPI00598632	3	3	3			XCTK2-like motor protein	A1KXL9;A5HUJ1		1	3	3	3	3	1	3	1	3	1	4.6	4.6	4.6	71.774	647	3.25			3	1		3	1	8.9361e-05	0.60652	0.98777	16.045	4	1	0.12484	0.84755	1.1518	17.475	4	1	0.1896
821	16;1325;3547;4386;5216;5872;6959;8003	861	372	IPI00821903;IPI00598693	IPI00821903;IPI00598693	8;8	7;7	7;7			67 kDa protein;Lamin-B1	P14731		2	8	7	7	8	0	7	0	7	0	16.1	14.2	14.2	66.606	585	3			11			11		5.8938e-54	1.0501	1.4602	15.701	8	0.08288	1	0.81418	1.0843	16.43	8	0.73576	1
822	1853;4196;4263;4776;5066			IPI00598737	IPI00598737	5	5	5			Switch-associated protein 70	Q5F4B2		1	5	5	5	5	0	5	0	5	0	9.4	9.4	9.4	68.411	586	3			6			6		2.1162e-15	0.62464	0.96553	9.3436	6	1.0496	1	0.77572	1.0578	6.4227	6	0.3496	1
823	467;6157;7480			IPI00598799	IPI00598799	3	3	3			Pre-mRNA-processing factor 19	Q5ZMA2		1	3	3	3	3	0	3	0	3	0	8.5	8.5	8.5	55.134	505	3.25			3	1		4		1.9527e-06	0.71844	0.96766	15.351	4	1	0.27604	0.76552	1.0353	41.203	4	1	0.58572
824	4426;8452			IPI00598812;IPI00821669	IPI00598812;IPI00821669	2;1	2;1	2;1			Translin;18 kDa protein	P79769		2	2	2	2	2	0	2	0	2	0	10	10	10	25.96	229	5					2	2		6.5972e-05	0.87782	1.1639	24.006	2	1	1	0.8095	1.0784	3.6919	2	1	1
825	148;6759;7724	862	29	IPI00598945	IPI00598945	3	3	3			Putative uncharacterized protein	Q5ZI09		1	3	3	3	2	3	2	3	2	3	37.5	37.5	37.5	12.229	104	5					6	2	4	1.4816e-71	0.88833	0.91333	9.4878	6	1	1	0.82151	1.0374	3.6683	6	1	1
826	1889;2107;2900;3213;4194;4966;5445;5625;7801;8548;8570	863;864	578;1048	IPI00598956;IPI00571784;IPI00588910	IPI00598956	11;3;3	11;3;3	11;3;3			216 kDa protein			3	11	11	11	8	11	8	11	8	11	7	7	7	215.81	1895	1	19					8	11	7.8608e-38	1.0248	1.4174	20.419	19	0.27164	1	0.92759	1.2651	16.465	19	0.66958	1
827	5910;6221;7544;8892			IPI00818072;IPI00598959	IPI00818072;IPI00598959	4;4	4;4	4;4			21 kDa protein;Cell division control protein 42 homolog	Q90694		2	4	4	4	4	0	4	0	4	0	26.4	26.4	26.4	21.431	193	5					6	6		1.0736e-32	0.71827	1.1481	5.2898	6	1	1	0.85703	1.0675	3.5124	6	1	1
828	2419;3531;3840;4954;5582;7377;7772;8360;8481	865;866	222;294	IPI00599017;IPI00596280;IPI00682062	IPI00599017	9;4;4	9;4;4	9;4;4			hypothetical protein			3	9	9	9	9	0	9	0	9	0	41.5	41.5	41.5	34.747	318	4.65				8	15	23		1.1895e-123	0.7473	1.1051	11.128	21	0.49273	0.49281	0.69916	0.90226	12.592	21	0.06938	0.79006
829	333;2761;5150			IPI00599020	IPI00599020	3	3	3			Putative uncharacterized protein	Q5ZMQ1		1	3	3	3	2	2	2	2	2	2	3.3	3.3	3.3	116.05	1029	2		4				2	2	1.4771e-06	0.71963	1.0033	18.018	4	1	1	0.66164	0.86058	15.561	4	1	1
830	54;386;1423;2358;4383;7904			IPI00599023	IPI00599023	6	6	6			similar to Thiolase-prov protein			1	6	6	6	6	0	6	0	6	0	15	15	15	50.849	474	4				7		7		2.9401e-18	0.54104	0.79015	58.658	6	0.62279	1	0.67266	0.87219	11.404	6	0.78717	1
831	264;1283;3375;4368;4563;5818;7030;7978	867	714	IPI00599078	IPI00599078	8	8	8			similar to exportin 5			1	8	8	8	8	0	8	0	8	0	9.4	9.4	9.4	136.99	1209	2		8				8		6.2344e-52	0.74425	1.0042	16.233	8	0.6514	1	0.75264	1.0096	15.658	8	0.77889	1
832	2346			IPI00599110;IPI00682009	IPI00599110;IPI00682009	1;1	1;1	1;1			p95-APP2;81 kDa protein	Q9DE64;Q9Y621		2	1	1	1	1	0	1	0	1	0	2.4	2.4	2.4	84.548	757	2		1				1		0.0076176				1	1	1				1	1	1
833	4022;6483			IPI00599160	IPI00599160	2	2	2			Putative uncharacterized protein	Q5ZJQ5;Q5ZJQ6		1	2	2	2	2	0	2	0	2	0	5	5	5	57.203	503	3			2			2		0.00067555	0.74205	1.0724	21.24	2	1	1	0.6092	0.82952	4.9029	2	1	1
834	671;868;1251;1719;1838;2595;3010;3768;4828;4884;5699;5849;6910;7345;7968;8385			IPI00599163;IPI00823439	IPI00599163;IPI00823439	16;15	16;15	16;15			Putative uncharacterized protein;86 kDa protein	Q5F3I2		2	16	16	16	16	0	16	0	16	0	23.7	23.7	23.7	89.173	799	2		17				17		1.7929e-66	0.77245	1.039	13.615	17	0.25894	1	0.81443	1.042	13.677	17	0.82024	1
835	7348;7854			IPI00818245;IPI00599234;CON__P62894	IPI00818245;IPI00599234;CON__P62894	2;2;1	2;2;1	2;2;1			12 kDa protein;Cytochrome c;>P62894 SWISS-PROT:P62894 Cytochrome c - Bos taurus (Bovine).	P67881;P62894		3	2	2	2	2	0	2	0	2	0	17.8	17.8	17.8	11.925	107	5					2	2		0.0034845				1	1	1				1	1	1
836	612			IPI00599251	IPI00599251	1	1	1			COP9 signalosome complex subunit 3	Q5ZJF1	Ken box	1	1	1	1	1	0	1	0	1	0	2.8	2.8	2.8	47.962	423	4				1		1		2.3649e-07				1	1	1				1	1	1
837	6752			IPI00599270	IPI00599270	1	1	1			Putative uncharacterized protein	Q5ZLV1		1	1	1	1	1	0	1	0	1	0	6.7	6.7	6.7	19.131	178	5					1	1		0.00024666				0	1	1				0	1	1
838	41;648			IPI00599307	IPI00599307	2	2	2			60S acidic ribosomal protein P1	P18660		1	2	2	2	2	1	2	1	2	1	36.8	36.8	36.8	11.477	114	5					3	2	1	6.843e-13	0.68252	1.0463	3.6369	3	1	1	1.0099	1.2868	23.693	3	1	1
839	12;1212;1476;2487;4241;4857;4866;4983;5214;5280;5449;5571;5909;5945;7479;7520;7806;7829;8040;8168;8175;8180;8611	868;869;870;871	48;60;323;518	IPI00599398	IPI00599398	23	23	23			Coatomer subunit beta	Q5ZIA5		1	23	23	23	23	0	23	0	23	0	31.8	31.8	31.8	107.12	953	2		29				29		1.2096e-157	0.67554	1.0088	42.785	28	0.2378	1	0.73495	0.95756	69.956	28	0.042264	1
840	1931;2816;5554;6549;8863			IPI00599411;IPI00818628;IPI00821896	IPI00599411;IPI00818628;IPI00821896	5;5;3	5;5;3	5;5;3			22 kDa protein;similar to Rpl17 protein;Ribosomal protein L17 (Fragment)	Q6EE61		3	5	5	5	5	1	5	1	5	1	31.6	31.6	31.6	21.693	187	5					7	6	1	1.0645e-22	0.64007	0.98425	38.829	6	1	1	0.86373	1.0759	36.383	6	1	1
841	7059			IPI00599502	IPI00599502	1	1	1			similar to family with sequence similarity 98, member B			1	1	1	1	1	0	1	0	1	0	2.8	2.8	2.8	45.389	427	4				1		1		3.7611e-05				1	1	1				1	1	1
842	782;1152;1193;1550;1821;1948;2089;2334;2455;2774;2834;3173;3246;3336;3520;3756;4094;4320;4337;4401;4436;4678;4693;4819;5044;5837;5903;6207;6787;6814;7532;8037;8502;8512;8713	86;87;88;89;90;93;872	530;565;567;697;837;971;1241	IPI00599764;IPI00819818;IPI00586348	IPI00599764;IPI00819818	35;35;8	22;22;5	22;22;5			184 kDa protein;DNA topoisomerase 2-beta	O42131	Ken box	3	35	22	22	6	35	2	22	2	22	24.6	15.2	15.2	183.56	1629	1.54	19	22				2	39	2.4263e-197	0.90108	1.2069	19.464	37	0.24724	1.3086e-05	0.82467	0.98603	60.979	37	0.19629	0.78955
843	445	873;874	160;166	IPI00599818	IPI00599818	1	1	1			similar to olfactory receptor MOR41-1			1	1	1	1	1	1	1	1	1	1	5.9	5.9	5.9	35.505	320	2.89	2	2	2	1	2	5	4	0.006877	1.0078	1.116	27.577	9	1	0.033928	33.286	42.766	93.283	9	1	0.36351
844	1836;3747;5136;5636;7779;8264	875	679	IPI00599833	IPI00599833	6	6	6			similar to Dihydrolipoamide S-acetyltransferase			1	6	6	6	6	0	6	0	6	0	11.5	11.5	11.5	72.036	681	3			8			8		8.5388e-25	0.53316	0.84239	4.2606	8	0.704	1	0.71713	0.93654	11.171	8	0.46848	1
845	4395;4465;8252			IPI00599862	IPI00599862	3	3	3			similar to Rpl23a protein			1	3	3	3	3	3	3	3	3	3	20.6	20.6	20.6	17.651	155	4.5	1				7	5	3	5.8427e-07	0.76843	1.0425	67.049	8	1	2.7574e-09	0.81929	1.0835	21.376	7	1	1
846	516;1818;2641;2777;3328;3438;3731;3974;4124;7214;8083	876;877	138;173	IPI00599883	IPI00599883	11	11	11			similar to chaperonin-containing TCP-1 complex gamma chain			1	11	11	11	11	2	11	2	11	2	36.6	36.6	36.6	37.434	336	3.09			20	2		20	2	1.4425e-70	0.73263	1.0094	62.267	21	0.10249	0.011505	0.7693	0.99817	74.696	21	0.81099	0.32254
847	627;923;957;1267;1848;3616;5427			IPI00599898	IPI00599898	7	7	7			similar to Chain D, Crystal Structure Of Arp23 COMPLEX			1	7	7	7	7	0	7	0	7	0	25	25	25	34.401	300	4.91				1	10	11		8.6375e-28	0.68199	0.92505	7.438	8	0.78717	1	0.72074	0.92698	8.4997	8	0.3965	1
848	31;2223;3928	878	100	IPI00599971;IPI00822320	IPI00599971;IPI00822320	3;2	3;2	3;2			Putative uncharacterized protein;23 kDa protein	Q5ZLP5		2	3	3	3	3	0	3	0	3	0	18.1	18.1	18.1	23.462	210	5					3	3		1.465e-41	0.75682	1.2191	11.363	3	1	1	0.88284	1.132	5.061	3	1	1
849	133;3778;5229			IPI00600024	IPI00600024	3	3	3			Putative uncharacterized protein	Q5F4B6		1	3	3	3	3	0	3	0	3	0	7.9	7.9	7.9	45.914	418	4				4		4		5.6859e-05	0.76485	1.1389	16.182	4	1	1	0.84813	1.1253	18.497	4	1	1
850	2927;8568			IPI00600025;IPI00578327	IPI00600025;IPI00578327	2;1	2;1	2;1			uridine-cytidine kinase 2;hypothetical protein			2	2	2	2	2	0	2	0	2	0	10	10	10	29.399	261	5					2	2		0.010957				1	1	1				1	1	1
851	2643;2984;6047			IPI00600094	IPI00600094	3	3	1			Putative uncharacterized protein	Q5ZMM8		1	3	3	1	3	0	3	0	1	0	9.1	9.1	4.5	47.985	440	4				4		4		8.788e-08	0.89438	1.2841	28.123	4	1	1	0.65119	0.85158	24.004	4	1	1
852	281;523;914;1056;1142;1194;1415;2062;3057;3452;4993;5143;5514;5701;6123;6289;6372;6849;7461;7491;7499;7705;8399;8462;8546;8669;8670;8882	879;880;881;882	211;313;388;512	IPI00600106	IPI00600106	28	28	28			Bifunctional purine biosynthesis protein PURH	P31335;B0FLP0;Q5U783;Q5U784;Q5U785;Q5XKY5		1	28	28	28	28	0	28	0	28	0	61.6	61.6	61.6	64.414	593	3			37			37		1.7304e-215	0.81534	1.2253	18.858	37	0.86824	1	0.76908	0.9969	18.228	37	0.77994	1
853	5006;6828;7889;8301			IPI00600115;IPI00810946	IPI00600115	4;1	4;1	4;1			hypothetical protein, partial		Ken box	2	4	4	4	4	0	4	0	4	0	6.6	6.6	6.6	63.785	557	3			4			4		0.00022868	0.86263	1.3198	22.616	4	1	1	0.67414	0.88612	10.213	4	1	1
854	1650;7357;7884	883	37	IPI00600129	IPI00600129	3	3	3			similar to ribosomal protein S28			1	3	3	3	1	3	1	3	1	3	45.1	45.1	45.1	7.955	71	5					5	1	4	2.9787e-22	1.5417	1.1926	8.9943	5	1	1	0.79524	0.99361	12.784	5	1	1
855	829;1903;2798;2827;6519;7222;8328;8329;8733			IPI00600161	IPI00600161	9	9	9			Zinc finger Ran-binding domain-containing protein 2	Q5ZLX5		1	9	9	9	1	9	1	9	1	9	25.7	25.7	25.7	37.863	334	4			2	11	2	1	14	8.7172e-70	0.65806	0.80421	22.221	15	0.86469	0.26723	0.81056	1.014	43.818	15	0.3085	0.13723
856	1012;1391;3902;3955;4303			IPI00600239;IPI00583656	IPI00600239	5;2	5;2	5;2			Microfibrillar-associated protein 1	P55080		2	5	5	5	0	5	0	5	0	5	12	12	12	51.964	442	4				6			6	8.2714e-23	0.87833	1.0984	14.225	6	0.9494	1	0.81138	0.98926	16.085	6	0.2328	1
857	2415;3689;3888;3916;3941;7716;8326			IPI00600301	IPI00600301	7	7	7			Putative uncharacterized protein	Q5ZJY1		1	7	7	7	7	0	7	0	7	0	42.8	42.8	42.8	26.213	250	5					9	9		7.1138e-71	0.74418	1.0081	8.6733	9	0.53451	1	0.60611	0.7893	9.7309	9	0.48207	1
858	6963			IPI00600305;IPI00819316	IPI00600305;IPI00819316	1;1	1;1	1;1			Profilin;12 kDa protein	Q5ZL50		2	1	1	1	1	0	1	0	1	0	10	10	10	15.046	140	5					1	1		9.6078e-27				1	1	1				1	1	1
859	5348	884	1	IPI00600366	IPI00600366	1	1	1			Tripartite motif-containing protein 71	Q1PRL4		1	1	1	1	1	1	1	1	1	1	1.8	1.8	1.8	94.187	876	4.33				2	1	2	1	0.082703	0.54394	0.84341	47.532	3	1	0.099902	0.81292	1.0084	9.538	3	1	0.037386
860	1904;2034;3052;3493;4594;4691;5323;5748;5870;6641;7322;8146;8396	885	250	IPI00600471	IPI00600471	13	13	13			Coatomer subunit delta	Q5ZL57		1	13	13	13	13	0	13	0	13	0	26.9	26.9	26.9	57.17	510	3			15			15		2.5064e-37	0.67491	1.0625	16.083	15	0.27988	1	0.84027	1.0834	11.692	15	0.74787	1
861	104;528;2059;4069;4559;4904;5576;7632;7639;7937	886;887;888	38;103;229	IPI00600529	IPI00600529	10	10	10			ribosomal protein S3A			1	10	10	10	10	9	10	9	10	9	43.6	43.6	43.6	29.867	264	4.97				1	30	18	13	4.6132e-143	0.9216	1.0918	13.958	31	0.72606	0.43047	0.95192	1.217	18.091	31	0.059972	0.83043
862	371;475;1280;1477;4182;4484;6278;6346;6922;6923;7495;7496;8345;8522			IPI00600541	IPI00600541	14	14	14			Eukaryotic translation elongation factor 1	Q6EE30		1	14	14	14	14	0	14	0	14	0	30.7	30.7	30.7	49.731	436	3.96			3	22	2	27		7.956e-118	0.67752	1.0247	46.959	27	0.66958	0.031341	0.79088	1.0102	98.674	27	0.70283	0.0039268
863	2852			IPI00600606	IPI00600606	1	1	1			similar to epiplakin		Ken box	1	1	1	1	1	0	1	0	1	0	0.3	0.3	0.3	320.05	2908	5					2	2		0.0054443				1	1	1				1	1	1
864	1402;2531;2904	889;890;891	17;26;173	IPI00600709	IPI00600709	3	3	3			Protein DJ-1	Q8UW59		1	3	3	3	3	0	3	0	3	0	25.4	25.4	25.4	19.943	189	5					4	4		3.3376e-23	0.70072	1.1098	13.036	4	1	1	0.71877	0.93744	15.2	4	1	1
865	364;449;5195;5327;5676;5958;6488			IPI00600823	IPI00600823	7	7	7			Proteasome subunit alpha type-7	O13268		1	7	7	7	7	0	7	0	7	0	41.4	41.4	41.4	28.072	249	5					9	9		4.17e-95	0.83679	1.152	7.2054	9	0.3026	1	0.87972	1.1229	11.434	9	0.3026	1
866	1110;1636;2371;2559;3203;3491;5803;5804;6004;6176;6414;7985;8392;8766;8767	892;893;894;895;896;897	73;200;208;212;236;239	IPI00600849	IPI00600849	15	15	15			60S ribosomal protein L5	P22451		1	15	15	15	9	15	9	15	9	15	47.1	47.1	47.1	34.091	297	4.44	3	1	8	8	50	15	55	2.4748e-192	0.93292	0.92981	33.807	69	0.19607	2.2733e-08	0.72089	0.89449	27.986	69	0.5585	0.061455
867	5885			IPI00600859	IPI00600859	1	1	1			Lysozyme C	P00698;B8YJN9;B8YJP1;B8YJT7;B8YK79		1	1	1	1	1	1	1	1	1	1	10.9	10.9	10.9	16.238	147	3.1	2	2	2	1	3	6	4	9.8578e-54	0.052626	0.06039	124.9	10	1	0.66618	0.038	0.048344	102.76	10	1	0.3291
868	160;641;906;1020;1311;1855;1963;3037;3825;3881;3950;4030;5218;5774;7613;7658;8341;8495;8601;8881	898;899	372;478	IPI00600947;IPI00682358	IPI00600947;IPI00682358	20;20	20;20	20;20			Putative uncharacterized protein;Putative uncharacterized protein	Q5ZKB2;Q5ZKR8		2	20	20	20	20	0	20	0	20	0	26.3	26.3	26.3	103.5	916	2		27				27		6.6133e-66	0.78358	1.0939	11.349	25	0.043493	1	0.75307	0.98214	12.429	25	0.79137	1
869	271;324;1048;1055;1675;1884;2154;2566;3199;4179;4605;7747;7817;8255;8534;8829;8874	900;901;902;903	29;33;38;128	IPI00600960	IPI00600960	17	17	17			similar to S-adenosylhomocysteine hydrolase			1	17	17	17	17	0	17	0	17	0	49.4	49.4	49.4	47.735	433	3.97			4	22	3	29		1.5188e-126	1.0899	1.6615	17.373	29	0.46819	0.024458	1.1666	1.5009	18.419	29	0.65975	0.94412
870	93;137;1002;1639;1928;2527;2565;2764;2857;2864;4855;7212;8647	904;905	250;282	IPI00600989;IPI00818125	IPI00600989;IPI00818125	13;12	13;12	3;3			Putative uncharacterized protein;ATP/ADP antiporter	Q5ZLG7;Q8AYM3		2	13	13	3	13	7	13	7	3	0	49	49	13.1	32.748	298	3.96	6	3	3	9	25	39	7	1.7842e-94	0.7154	1.072	37.067	44	0.80276	0.86935	0.78508	0.99499	22.274	44	0.72081	0.19614
871	3341;3634;8034			IPI00601005;IPI00821163	IPI00601005;IPI00821163	3;3	3;3	3;3			hypothetical protein;Putative uncharacterized protein cMSH2 (Fragment)	Q76FQ4		2	3	3	3	3	0	3	0	3	0	3.2	3.2	3.2	102.76	919	2		3				3		0.0013698	0.72506	0.95509	89.231	3	1	1	0.6561	0.89242	49.651	3	1	1
872	2310;2532;3567;4472;5950;6032			IPI00601017	IPI00601017	6	6	6			similar to KIAA0107			1	6	6	6	6	0	6	0	6	0	17	17	17	45.577	389	4				10		10		7.2348e-26	0.66498	0.90992	108.06	9	0.46848	1	0.7479	0.98059	102.62	9	0.46848	1
873	1436;2261;2634;2806;3014;3093;3937;3942;3992;4743;4747;4748;4762;4940;6360;6547;8012;8032;8765;8867	906;907;908	33;62;63	IPI00601033	IPI00601033	20	20	19			L-lactate dehydrogenase B chain	P00337		1	20	20	19	20	4	20	4	19	4	71.2	71.2	69.4	36.318	333	4.53	2		2	17	41	57	5	0	0.61109	0.93207	21.199	62	0.25389	0.12926	0.76367	0.96566	14.593	62	0.0033722	0.19644
874	1209;1868;6576;8161;8217			IPI00601063	IPI00601063	5	5	5			Putative uncharacterized protein	Q5F357;Q5ZHL7		1	5	5	5	5	0	5	0	5	0	10.7	10.7	10.7	64.521	591	3			5			5		2.368e-08	0.8624	1.1713	52.504	5	0.4498	1	0.86889	1.1778	17.576	5	0.6826	1
875	17;24;222;446;460;495;667;670;714;715;717;734;841;846;888;999;1041;1134;1143;1269;1274;1279;1341;1389;1427;1528;1796;1808;1841;1894;1897;1969;1999;2008;2265;2316;2328;2398;2404;2480;2708;2821;2881;2922;2964;3021;3072;3105;3249;3349;3549;3550;3611;3746;3875;4083;4102;4177;4202;4439;4444;4483;4506;4527;4858;4873;4909;4917;5169;5201;5290;5354;5470;5497;5542;5566;5610;5673;5687;5690;5698;5793;5991;60…	909;910;911;912;913;914;915;916;917;918;919;920;921;922;923;924;925;926;927;928;929;930;931;932;933;934	94;425;617;624;783;800;1048;1134;1214;1434;1766;1783;1914;2013;2114;2235;2346;2495;2533;2544;2545;2558;2680;2697;2993;3053	IPI00601074	IPI00601074	130	130	122			ataxia telangiectasia mutated			1	130	130	122	126	118	126	118	118	110	55.2	55.2	50.6	349.74	3069	1.05	339	10	1		1	190	161	0	0.56233	0.87211	185	271	0.19372	1.0778e-10	11.914	14.696	95.058	271	0.59211	0.019642
876	7335;8350			IPI00601077;IPI00822340	IPI00601077;IPI00822340	2;2	2;2	2;2			Putative uncharacterized protein;81 kDa protein	Q5ZIG8		2	2	2	2	1	1	1	1	1	1	3.2	3.2	3.2	81.136	722	3.5			1	1		1	1	5.2542e-06	1.3183	1.8185	80.164	2	1	1				1	1	1
877	1605;2376;2561;3342;3526;4613;5722;5786;6619;7141;7473;7751;8557;8591	935;936;937;938	267;272;468;502	IPI00601104;IPI00821127;IPI00883141	IPI00601104	14;6;6	14;6;6	14;6;6			similar to Eukaryotic translation initiation factor 3, subunit 7 zeta, 66/67kDa			3	14	14	14	8	14	8	14	8	14	26.2	26.2	26.2	80.217	699	3.5			17	17		8	26	7.9916e-124	0.903	1.1468	11.656	34	0.51258	0.052299	0.86779	1.0656	9.963	34	0.35811	0.64508
878	147;649;1422;2171;3692;4005;4359;4753;5734;7062;7701;8234			IPI00601203;IPI00680380	IPI00601203;IPI00680380	12;11	12;11	12;11			Putative uncharacterized protein;46 kDa protein	Q5F3T3		2	12	12	12	12	0	12	0	12	0	35	35	35	48.645	417	4				15		15		2.3952e-140	0.77268	1.1285	11.149	15	0.6806	1	0.81892	1.0351	10.584	15	0.77873	1
879	2279;6432;7890			IPI00601290	IPI00601290	3	3	3			hypothetical protein			1	3	3	3	0	3	0	3	0	3	5.4	5.4	5.4	78.126	691	2.25		3	1				4	7.8317e-05	0.88076	1.0794	21.354	4	1	0.22721	0.53885	0.652	22.408	4	1	0.44034
880	2160;6722	939	509	IPI00601364	IPI00601364	2	1	1			Putative uncharacterized protein	Q5F3I5;Q5ZMF1		1	2	1	1	2	0	1	0	1	0	3.8	2	2	68.366	604	3			1			1		7.1487e-09				1	1	1				1	1	1
881	1200			IPI00601440	IPI00601440	1	1	1			hypothetical protein			1	1	1	1	1	0	1	0	1	0	1.4	1.4	1.4	94.642	830	3			1			1		0.00085347				1	1	1				1	1	1
882	878;1349;3039;5517;6211;7852;8374	940	208	IPI00601469;IPI00819977	IPI00601469;IPI00819977	7;6	7;6	7;6			Putative uncharacterized protein;43 kDa protein	Q5ZIT7		2	7	7	7	7	0	7	0	7	0	19.7	19.7	19.7	47.198	422	4				9		9		1.405e-38	0.6574	1.0413	56.171	9	0.2002	1	0.66513	0.87981	12.329	9	0.53451	1
883	1236;3245;6824;8085			IPI00601517	IPI00601517	4	4	4			Putative uncharacterized protein	Q5F387		1	4	4	4	4	1	4	1	4	1	8.8	8.8	8.8	58.888	501	3.17			5	1		5	1	9.3262e-11	0.7311	1.135	9.5977	6	1	0.62855	0.78038	1.0436	21.894	6	1	0.098156
884	63;477;961;6490;7509;7828;8434			IPI00601538	IPI00601538	7	7	7			Dihydrolipoyl dehydrogenase	Q5ZM32		1	7	7	7	7	0	7	0	7	0	15.7	15.7	15.7	53.974	508	3.8			2	8		10		2.0283e-23	0.73276	1.0362	8.9123	9	0.10956	0.61669	0.76906	1.0053	12.842	9	0.267	0.58183
885	52;350;492;557;799;951;1258;1271;1296;1503;1757;2109;2140;2353;2468;2517;2629;2989;3938;4081;4118;4257;4939;4951;5158;5397;5628;5759;6345;6364;6750;6815;6977;7086;7134;7279;7351;7743;7758;7780;8025;8333;8491;8564;8571	941;942;943	299;1340;1344	IPI00601626	IPI00601626	45	45	45			Putative uncharacterized protein	Q5ZJ86		1	45	45	45	45	1	45	1	45	1	33	33	33	179.92	1601	1.36	53			3	3	56	3	1.2055e-251	0.63423	1.0452	37.001	57	0.63961	0.00011391	0.74623	0.97319	11.688	57	0.84661	9.835e-07
886	1552;4332;5647;8008;8615	303	79	IPI00601661;IPI00820728	IPI00601661;IPI00820728	5;5	2;2	2;2			Eukaryotic translation initiation factor 5A-2;15 kDa protein	Q07460		2	5	2	2	5	0	2	0	2	0	32	15.7	15.7	16.72	153	5					3	3		1.6317e-19	0.52478	0.86863	23.67	3	0.6826	1	0.78973	0.96767	14.288	3	1.0496	1
887	5099;5653;5856;8645			IPI00601699	IPI00601699	4	4	4			similar to small nuclear riboprotein Sm-D			1	4	4	4	4	0	4	0	4	0	52.8	52.8	52.8	13.716	123	5					4	4		8.8575e-34	0.7556	1.1674	11.348	4	1	1	0.79723	1.0238	11.08	4	1	1
888	253;359;2278;3060;3202;3975;3983;4453;4714;5182;6129;6140;6583;6672;7988			IPI00601711	IPI00601711	15	15	15			Eukaryotic translation initiation factor 2 subunit 3	Q5ZMS3		1	15	15	15	15	0	15	0	15	0	41.3	41.3	41.3	51.076	472	3.83			4	20		24		7.0115e-71	0.73942	1.1323	14.591	24	0.1177	0.02508	0.80634	1.0406	14.95	24	0.68507	0.18257
889	2961;4932;6888;8106;8247			IPI00821969;IPI00601716	IPI00821969;IPI00601716	5;5	5;5	5;5			43 kDa protein;26S proteasome non-ATPase regulatory subunit 13	P84169		2	5	5	5	5	0	5	0	5	0	15	15	15	43.105	381	4.14				6	1	7		2.7755e-16	0.60718	0.88365	8.7422	6	1	0.70901	0.75995	0.98263	5.449	6	1	0.47849
890	7549			IPI00601758	IPI00601758	1	1	1			similar to N-myristoyltransferase 1			1	1	1	1	1	0	1	0	1	0	3	3	3	56.865	495	3			1			1		3.9604e-15				1	1	1				1	1	1
891	1007;2288;4106;5507;6386;7138;7390;7416	944;945	80;128	IPI00812619;IPI00601775	IPI00812619;IPI00601775	8;8	8;8	8;8			similar to rat ribosomal protein L9 homologue;similar to rat ribosomal protein L9 homologue			2	8	8	8	6	8	6	8	6	8	44.2	44.2	44.2	23.877	208	5					23	7	16	1.9811e-85	0.85584	0.91826	19.743	23	0.35181	1	0.72581	0.90593	40.928	23	0.015416	1
892	1769;4325;5291;7101			IPI00601777	IPI00601777	4	4	4			Thioredoxin	P08629		1	4	4	4	4	1	4	1	4	1	43.8	43.8	43.8	11.7	105	5					5	4	1	3.6603e-28	0.41775	0.66519	29.662	5	1	1	0.85942	1.0654	8.4538	5	1	1
893	383;2598			IPI00821495;IPI00601825	IPI00821495;IPI00601825	2;2	2;2	2;2			46 kDa protein;Ferrochelatase, mitochondrial	O42479		2	2	2	2	2	0	2	0	2	0	7.7	7.7	7.7	46.427	413	4				2		2		3.1794e-05	0.62397	0.93129	6.7469	2	1	1	0.77722	1.0313	3.2133	2	1	1
894	861;1175;3178;5857;7238;7339			IPI00601860	IPI00601860	6	6	6			similar to splicing factor			1	6	6	6	6	0	6	0	6	0	14.4	14.4	14.4	59.371	529	3			6			6		4.3009e-32	0.8656	1.2833	6.1376	6	0.62279	1	0.83415	1.1093	10.059	6	0.87174	1
895	1685;7949			IPI00601873	IPI00601873	2	2	2			similar to Pyruvate dehydrogenase (lipoamide) beta			1	2	2	2	2	0	2	0	2	0	7.5	7.5	7.5	38.877	359	5					2	2		3.8953e-05	0.41902	0.60552	75.091	2	1	1	0.74501	0.96761	2.9846	2	1	1
896	1319;1743;2587;5685;5970;6200;7310;8205;8206	946	91	IPI00601877;IPI00680807;IPI00574861;IPI00581010	IPI00601877	9;2;1;1	9;2;1;1	9;2;1;1			Nucleoside diphosphate kinase	O57535		4	9	9	9	9	0	9	0	9	0	54.9	54.9	54.9	17.288	153	5					16	16		3.8366e-92	0.66532	1.0031	10.566	16	0.12498	1	0.80481	1.0763	8.3038	16	0.6059	1
897	4919;6018;6734			IPI00601912	IPI00601912	3	1	1			similar to Vesicle-associated membrane protein, associated protein a			1	3	1	1	3	0	1	0	1	0	30.2	13.2	13.2	14.373	129	5					1	1		2.5756e-06				1	1	1				1	1	1
898	1120;1865;3657;3658;3863;4191;4536;4998;7558	947	127	IPI00601960	IPI00601960	9	6	6			Acidic leucine-rich nuclear phosphoprotein 32 family member B	Q5ZMN0;A3RL83		1	9	6	6	9	2	6	1	6	1	27.9	21.8	21.8	29.943	262	4.82				2	9	10	1	8.1025e-76	0.65995	0.92932	16.915	11	0.35582	0.32791	0.79154	0.99335	9.267	11	0.03104	0.0055576
899	207;1314;1918;1972;2126;2133;2410;2670;2753;3004;3015;3081;3629;3891;5346;5529;5643;5738;5988;6060;6353;6657;7505;7506;7609;7610;7858;8239;8387;8558;8793;8912	948;949;950;951;952;953;954	207;242;423;465;530;736;742	IPI00601973	IPI00601973	32	32	32			88 kDa protein			1	32	32	32	23	31	23	31	23	31	41.6	41.6	41.6	88.121	766	2.33	4	68	42			29	85	8.8256e-290	0.8976	1.0942	29.275	111	0.62923	5.421e-11	0.84978	1.0225	30.425	111	0.44103	0.50486
900	166;600;3488;7640;7924;8320			IPI00602075	IPI00602075	6	6	6			similar to KIAA1734 protein			1	6	6	6	6	0	6	0	6	0	5.5	5.5	5.5	141.09	1288	1	6					6		2.1978e-14	0.69253	1.1241	22.719	6	0.17504	1	0.69525	0.90609	76.328	6	0.87174	1
901	2839			IPI00602123	IPI00602123	1	1	1			hypothetical protein			1	1	1	1	1	0	1	0	1	0	4.6	4.6	4.6	45.939	410	4				2		2		4.1689e-34	0.7663	1.0407	3.656	2	1	1	0.735	0.98173	0.45656	2	1	1
902	1971			IPI00602148	IPI00602148	1	1	1			similar to CARS-Cyp			1	1	1	1	1	0	1	0	1	0	1.7	1.7	1.7	88.118	750	2		1				1		0.0050187				1	1	1				1	1	1
903	46;97;213;525;955;1302;1752;2068;2074;2406;2898;3490;3655;5627;6476;6897;7074;7145;7293;8464	955;956;957;958;959	34;166;245;273;407	IPI00602224	IPI00602224	20	20	20			Multifunctional protein ADE2	P38024;A7UEA7		1	20	20	20	20	0	20	0	20	0	53.1	53.1	53.1	47.24	426	3.87			5	25	1	31		1.7499e-182	0.72658	1.0638	29.348	31	0.19758	0.054902	0.78883	0.99944	25.854	31	0.73837	0.00029085
904	847;2221;3577;7963			IPI00679735;IPI00602233	IPI00679735;IPI00602233	4;4	4;4	4;4			17 kDa protein;Protein mago nashi homolog	P50594		2	4	4	4	3	2	3	2	3	2	32.7	32.7	32.7	17.206	147	5					5	3	2	6.4138e-22	0.65875	0.78116	33.585	5	1	1	0.69222	0.90141	32.868	5	1	1
905	396;2136;2184;2491;3036;3627;6325;7089;7235;7502;8154;8155			IPI00602342;IPI00821647;IPI00822137;IPI00576662;IPI00819677	IPI00602342;IPI00821647	12;11;1;1;1	12;11;1;1;1	12;11;1;1;1			Putative uncharacterized protein;48 kDa protein	Q5ZMB8		5	12	12	12	12	0	12	0	12	0	29.1	29.1	29.1	48.661	433	4				12		12		7.3835e-60	0.68601	0.97875	17.96	12	0.21702	1	0.73195	0.96846	7.918	12	0.54194	1
906	303;520;2732;7792			IPI00602355	IPI00602355	4	4	4			similar to yeast ribosomal protein S28 homologue			1	4	4	4	3	4	3	4	3	4	15.5	15.5	15.5	28.375	264	5					7	3	4	6.6189e-11	1.0554	1.0626	8.0828	7	1	1	0.88749	1.1279	18.693	7	1	1
907	5272;5282;7765			IPI00602399;IPI00683726	IPI00602399;IPI00683726	3;3	3;3	3;3			Leucine-rich repeat-containing protein 59;35 kDa protein	Q5F334		2	3	3	3	3	0	3	0	3	0	10	10	10	38.665	339	5					3	3		0.00013498	0.70385	1.0334	11.759	3	1	1	0.68177	0.89059	5.9387	3	1	1
908	355			IPI00602468	IPI00602468	1	1	1			similar to Enhancer of zeste homolog 2			1	1	1	1	1	1	1	1	1	1	1.7	1.7	1.7	87.705	766	3.5			1	1		1	1	7.5361e-05	0.89358	1.1307	18.064	2	1	1	0.80615	1.0394	2.4737	2	1	1
909	5021;6350;8316			IPI00602490	IPI00602490	3	3	3			Putative uncharacterized protein	Q5ZIC9		1	3	3	3	3	0	3	0	3	0	9.8	9.8	9.8	44.73	418	4				4		4		7.7186e-10	0.40702	0.66665	8.2793	3	1	1	0.69079	0.94189	11.722	3	1	1
910	172;576;3418;4176;4435;8121	960	12	IPI00602500;IPI00819936	IPI00602500;IPI00819936	6;5	6;5	6;5			Putative uncharacterized protein;18 kDa protein	Q5ZI56	Ken box	2	6	6	6	3	6	3	6	3	6	28.1	28.1	28.1	22.082	196	4.91				1	10	3	8	2.0021e-63	0.97035	0.91636	15.567	11	0.05842	0.22198	0.76053	0.93556	68.864	11	0.10288	1.9387e-12
911	184;202;765;807;1453;1874;2616;3316;4260;4360;6541;6560;6561;6620;7585;7874;7982;8332	961;962	252;320	IPI00602540	IPI00602540	18	18	18			Putative uncharacterized protein	Q5ZMV0		1	18	18	18	15	17	15	17	15	17	44.3	44.3	44.3	57.246	515	2.96		4	46	2		27	25	3.8058e-192	0.84957	1.1491	19.083	52	0.040833	0.57925	0.83711	1.0358	14.089	52	0.85481	0.40238
912	2815;3177			IPI00602551	IPI00602551	2	2	2			Putative uncharacterized protein	Q5ZJ49		1	2	2	2	2	0	2	0	2	0	5.4	5.4	5.4	57.547	519	3.67			1	2		3		3.5099e-16	0.6332	0.86129	6.5283	3	1	0.74646	0.73694	1.0063	17.738	3	1	0.99168
913	141;1645;1859;4610;6730;6937			IPI00822158;IPI00602556	IPI00822158;IPI00602556	6;6	6;6	6;6			41 kDa protein;NSFL1 cofactor p47	Q5ZK10		2	6	6	6	6	0	6	0	6	0	18.1	18.1	18.1	40.769	370	4				6		6		1.9661e-11	1.1771	1.6945	24.07	6	0.87174	1	1.0251	1.3566	16.424	6	0.704	1
914	101;626;728;729;835;872;873;3125;3536;4049;4050;4078;4630;8577	963	100	IPI00602594	IPI00602594	14	14	14			Destrin	P18359		1	14	14	14	14	5	14	5	14	5	65.5	65.5	65.5	18.532	165	5					29	23	6	8.3589e-76	0.53858	0.85896	65.616	28	0.97865	1	0.84126	1.065	22.433	28	0.54663	1
915	4970;5892;6043;7178			IPI00602654;IPI00822865	IPI00602654;IPI00822865	4;4	4;4	4;4			dolichyl-diphosphooligosaccharide-protein glycosyltransferase;Dolichyl-diphosphooligosaccharide--protein glycosyltransferase 48 kDa subunit	P48440		2	4	4	4	4	0	4	0	4	0	9.5	9.5	9.5	48.765	440	4				5		5		6.6367e-08	0.71755	1.0435	60.939	5	1	1	0.84215	1.1183	14.186	5	1	1
916	338;724;994;1356;1628;1696;2012;2313;2314;4013;4471;4602;4735;4739;4874;4941;5243;5340;5347;5906;7602;7627;7866;8906;8917	964;965;966	73;132;424	IPI00602670;IPI00682760;IPI00594416	IPI00602670	25;12;3	25;12;3	25;12;3			exportin 1			3	25	25	25	25	0	25	0	25	0	28.9	28.9	28.9	123.16	1071	2		32				32		3.0832e-216	0.73452	1.0484	17.641	32	0.69299	1	0.77109	1.0195	43.393	32	0.5116	1
917	1071;4456;8735			IPI00602725;IPI00594886	IPI00602725	3;1	3;1	3;1			Proteasome subunit beta type	Q7ZT63		2	3	3	3	3	0	3	0	3	0	11.9	11.9	11.9	29.876	277	5					3	3		0.0031186	0.74188	1.0541	5.8876	3	1	1	0.85216	1.0442	23.267	3	1	1
918	838;1083;3832;4159;4737;5861;5946;7399;8691			IPI00602828	IPI00602828	9	9	9			similar to pDJA1 chaperone			1	9	9	9	9	0	9	0	9	0	26.4	26.4	26.4	44.802	398	4				10		10		2.5972e-43	0.86182	1.247	10.416	10	0.73237	1	0.73211	0.97768	11.29	10	0.05024	1
919	595;1521;2412;3939;4659;5100;5788;6411;7268;8554	967;968;969	177;212;213	IPI00602898	IPI00602898	10	10	10			Thymocyte nuclear protein 1	Q90679		1	10	10	10	10	1	10	1	10	1	47.9	47.9	47.9	27.966	242	4.7				7	16	22	1	2.3243e-80	0.67667	1.0301	18.328	23	0.48878	0.082916	0.86303	1.0976	14.21	23	0.96024	0.1698
920	105;195;1781;1857;2214;2263;2460;2463;2570;2709;2805;4110;4245;4822;6409;7276;7583	970;971;972	127;157;237	IPI00602924	IPI00602924	17	17	2			Putative uncharacterized protein	Q5ZJC1;Q6EE58		1	17	17	2	15	17	15	17	1	2	68	68	10.2	26.864	244	4.52	1	1	6	11	44	23	40	1.1496e-178	1.1475	1.1409	24.577	59	0.32829	1.8317e-06	0.83207	1.0252	23.536	59	0.79354	0.14231
921	1084;3071			IPI00602926	IPI00602926	2	2	2			similar to Rnps1 protein			1	2	2	2	1	2	1	2	1	2	8.8	8.8	8.8	34.535	307	4.67				1	2	1	2	3.2279e-18	0.71924	0.7274	17.017	3	1	0.028746	0.90471	1.1455	19.731	3	1	0.011971
922	2826;3242			IPI00603017	IPI00603017	2	2	2			similar to Prdx3 protein			1	2	2	2	2	0	2	0	2	0	8.9	8.9	8.9	27.979	257	5					2	2		1.3972e-05	0.65493	0.9157	5.2379	2	1	1	0.80281	1.0268	4.384	2	1	1
923	2078;2870;5314;5333;6076;6084;6257;8182;8183;8666;8678;8909			IPI00603045	IPI00603045	12	12	12			similar to Phosphatidylethanolamine-binding protein 1			1	12	12	12	12	0	12	0	12	0	83.4	83.4	83.4	20.957	187	5					15	15		2.1595e-62	0.73838	1.0882	18.365	15	0.0045084	1	0.81372	1.0326	17.123	15	0.3911	1
924	1858;2055;2739;2793;2841;3660;4161;4740;5045;5090;5274;6890;7247;7714;8561			IPI00603049	IPI00603049	15	15	15			Nuclear migration protein nudC	Q5ZIN1		1	15	15	15	15	0	15	0	15	0	44.6	44.6	44.6	39.209	341	4.05				18	1	19		2.2989e-56	0.73192	1.136	75.939	18	0.018932	1	0.76373	0.95486	17.779	18	0.90946	1
925	298;354;393;1170;2168;2990;3352;3690;3959;4440;6757;6758;7181			IPI00603058	IPI00603058	13	13	11			similar to cyclophilin			1	13	13	11	13	0	13	0	11	0	33	33	29.5	40.258	370	4				16		16		1.2864e-42	0.70985	1.0724	63.725	16	0.8585	1	0.83404	1.0527	61.785	16	0.57798	1
926	74;3776;5271;8275			IPI00603062	IPI00603062	4	4	4			O-linked N-acetylglucosamine (GlcNAc) transferase			1	4	4	4	4	0	4	0	4	0	4.2	4.2	4.2	115.51	1035	2		4				4		9.7644e-08	0.42857	0.62732	25.279	4	1	1	0.50402	0.68929	16.458	4	1	1
927	2282			IPI00603073	IPI00603073	1	1	1			Putative uncharacterized protein	Q5ZLN9		1	1	1	1	1	0	1	0	1	0	2.2	2.2	2.2	44.899	409	4				2		2		0.0091664				1	1	1				1	1	1
928	3415;6226;8091;8386;8516			IPI00603122	IPI00603122	5	5	5			similar to cell cycle progression 2 protein			1	5	5	5	5	0	5	0	5	0	10.3	10.3	10.3	71.248	639	3			5			5		1.1234e-06	0.56254	0.90402	16.155	5	0.3496	1	0.75884	1.0145	9.6869	5	0.3496	1
929	339;616;678;1129;1138;1470;1492;1518;1635;1700;1748;1862;1873;1991;1992;2339;2403;2882;2911;3029;3609;3847;3912;4004;4158;4558;5098;5183;5368;5431;5457;5651;5657;5880;5980;5981;5990;6057;6058;6092;6159;6196;6220;6349;6378;6429;7018;8282;8312;8729	291;292;293;294;295;973;974;975;976;977;978;979;980;981;982	156;593;705;710;714;798;810;840;846;885;892;908;1173;1196;1363	IPI00603153	IPI00603153	50	50	44			159 kDa protein		Ken box;F box bTrCP	1	50	50	44	39	50	39	50	34	44	36.1	36.1	31.7	159	1431	1.09	137	10			1	59	89	0	0.65917	1.0132	21.028	144	0.85268	0.00012063	0.92463	1.1285	21.165	144	0.30616	0.77824
930	1710			IPI00603191	IPI00603191	1	1	1			60S ribosomal protein L10 (Fragment)	Q08200		1	1	1	1	1	0	1	0	1	0	3.8	3.8	3.8	23.987	210	5					1	1		0.0096368				1	1	1				1	1	1
931	4571			IPI00603215	IPI00603215	1	1	1			hypothetical protein			1	1	1	1	1	0	1	0	1	0	1.4	1.4	1.4	124.56	1147	2		1				1		1.8976e-05				1	1	1				1	1	1
932	214;727;2695;5831;8218;8523	983	172	IPI00603228;IPI00590217	IPI00603228	6;2	6;2	6;2			U2snRNP auxiliary factor small subunit	Q98SE2		2	6	6	6	6	0	6	0	6	0	30.8	30.8	30.8	27.701	237	5					6	6		2.2285e-34	0.78627	1.0923	4.8539	6	0.87174	1	0.78196	0.99745	8.428	6	0.10288	1
933	623;981;2540;3049;3698;3716;3934;4166;4467;5054;6212;6305;7085;7259;7375;8057;8784;8897			IPI00603240	IPI00603240	18	18	18			similar to C1-tetrahydrofolate synthase			1	18	18	18	18	1	18	1	18	1	22.2	22.2	22.2	108.98	1009	2.14		21			1	21	1	4.136e-61	0.65373	0.95322	25.233	20	0.059017	0.55973	0.75234	0.98902	12.589	20	0.2002	0.56451
934	4053			IPI00603250;IPI00822118	IPI00603250;IPI00822118	1;1	1;1	1;1			KH domain-containing, RNA-binding, signal transduction-associated protein 1;39 kDa protein	Q8UUW7		2	1	1	1	1	0	1	0	1	0	3.2	3.2	3.2	46.504	433	3.5			1	1		2		9.3257e-07	0.81635	1.3527	1.7712	2	1	1	0.70885	0.89984	9.1554	2	1	1
935	284;3936			IPI00819578;IPI00603277	IPI00819578;IPI00603277	2;2	2;2	2;2			15 kDa protein;60S ribosomal protein L22	Q98TF8		2	2	2	2	2	2	2	2	2	2	17.9	17.9	17.9	15.396	134	5					4	2	2	5.3377e-14	0.83904	0.92256	19.333	4	1	1	0.80552	1.0188	21.201	4	1	1
936	1998			IPI00603294	IPI00603294	1	1	1			similar to amino acid transporter system A1			1	1	1	1	0	1	0	1	0	1	8.8	8.8	8.8	54.608	490	3			1				1	0.0014366				1	1	1				1	1	1
937	571;820;970;1149;1715;2593;2855;2995;3106;3783;3799;4052;4162;4270;6054;7236;7237;7539;7573;7732;8521;8530	984;985	189;374	IPI00603318;IPI00819168;IPI00819725	IPI00603318;IPI00819168;IPI00819725	22;21;21	22;21;21	21;20;20			Putative uncharacterized protein;68 kDa protein;67 kDa protein	Q5ZMF5		3	22	22	21	22	2	22	2	21	2	37.6	37.6	35.7	68.108	599	2.86		5	31			34	2	1.1015e-148	0.54447	0.84999	15.749	35	0.3468	0.81288	0.7839	1.0057	15.42	35	0.53257	0.078566
938	2812;3222			IPI00603322	IPI00603322	2	2	2			Cyclin-dependent kinase	Q90771		1	2	2	2	2	0	2	0	2	0	6.4	6.4	6.4	36.85	326	4				2		2		3.3145e-05				1	1	1				1	1	1
939	259;767;870;2100;2117;5381;6098;6229;6469;6512	986;987	227;269	IPI00603370	IPI00603370	10	8	8			Putative uncharacterized protein	Q5ZIZ5		1	10	8	8	10	0	8	0	8	0	22.8	19.9	19.9	54.067	473	3.75			4	12		16		8.2569e-69	0.70653	1.04	23.861	16	0.44584	0.2234	0.70056	0.92569	14.59	16	0.11731	0.37208
940	836;2636;3259;5455;8128	988	80	IPI00603436	IPI00603436	5	5	5			Small nuclear ribonucleoprotein-associated protein B'	Q9PV94;Q9PV93		1	5	5	5	5	0	5	0	5	0	21.7	21.7	21.7	24.588	240	5					7	7		2.6825e-17	0.79264	1.0428	9.5154	6	0.6826	1	0.84075	1.1083	14.001	6	0.08326	1
941	1122;2742;4708;4936;5350;5713	989	32	IPI00603490;IPI00820614	IPI00603490;IPI00820614	6;6	6;6	6;6			40S ribosomal protein S6;Ribosomal protein S6 (Fragment)	P47838;Q9PTD6		2	6	6	6	6	5	6	5	6	5	26.1	26.1	26.1	28.654	249	4.94				1	15	9	7	1.4508e-57	0.84313	1.0973	16.693	16	0.54409	0.52452	0.95257	1.2305	18.692	16	0.95715	0.80206
942	733;964;6091			IPI00819698;IPI00603508	IPI00819698;IPI00603508	3;3	1;1	1;1			22 kDa protein;Putative uncharacterized protein	Q5F337		2	3	1	1	3	0	1	0	1	0	17.3	4.6	4.6	21.904	196	5					1	1		1.3e-49				1	1	1				1	1	1
943	4407;7113			IPI00603535	IPI00603535	2	2	2			similar to KIAA0398			1	2	2	2	2	0	2	0	2	0	5.5	5.5	5.5	47.54	415	4				2		2		5.1034e-05	0.74493	1.0862	1.2974	2	1	1	0.82442	1.0606	21.649	2	1	1
944	244;702;1404;1532;1728;2144;2152;2752;3592;4713;5134;5729;5730;6242;6477;7402;7417;7979	0;1;3	378;399;414	IPI00603587;IPI00821427	IPI00603587;IPI00821427	18;13	5;2	3;1			hypothetical protein;Tubulin alpha-8 chain (Fragment)	P09645		2	18	5	3	18	6	5	1	3	1	47.8	12	8.2	50.057	450	3.86			1	6		6	1	8.1458e-256	0.65097	0.99134	10.714	7	0.31965	0.30957	0.87919	1.1196	13.982	7	0.39003	0.97552
945	625;1507	990	116	IPI00603631;IPI00819509	IPI00603631;IPI00819509	2;1	2;1	2;1			Stathmin;13 kDa protein	P31395;Q9I895	Ken box	2	2	2	2	2	0	2	0	2	0	13.5	13.5	13.5	17.082	148	3.5		1			1	2		0.00017851	0.54446	0.79607	74.039	2	1	1	0.71063	0.92931	13.294	2	1	1
946	2923;6884			IPI00603637	IPI00603637	2	2	2			hypothetical protein			1	2	2	2	2	0	2	0	2	0	11.9	11.9	11.9	25.607	226	5					2	2		1.6839e-07	0.74084	1.1878	15.833	2	1	1	0.91918	1.1722	0.23556	2	1	1
947	7642;7652	991	74	IPI00603646	IPI00603646	2	2	2			hypothetical protein			1	2	2	2	1	2	1	2	1	2	20.6	20.6	20.6	15.197	131	5					3	1	2	7.1893e-09	1.3378	1.046	18.103	3	1	1	0.96688	1.2578	19.686	3	1	1
948	357;2459;5001;5827			IPI00603708;IPI00818754	IPI00603708;IPI00818754	4;4	4;4	4;4			82 kDa protein;Zinc finger CCCH domain-containing protein 14	Q5F3Z9		2	4	4	4	0	4	0	4	0	4	5.4	5.4	5.4	82.08	734	3.5			3		1		4	2.5622e-06	0.61569	0.80103	7.1254	4	1	0.78467	0.90882	1.094	7.5314	4	1	0.17202
949	8141			IPI00603837	IPI00603837	1	1	1			similar to MGC53864 protein			1	1	1	1	1	0	1	0	1	0	5	5	5	34.17	303	5					1	1		0.0012217				1	1	1				1	1	1
950	6813;8401			IPI00603873	IPI00603873	2	2	2			similar to leucine zipper protein 1			1	2	2	2	2	0	2	0	2	0	1.9	1.9	1.9	118.77	1065	2		2				2		0.0034406	0.67022	0.98427	7.7962	2	1	1	0.66795	0.90207	12.977	2	1	1
951	2471			IPI00814180;IPI00603898	IPI00814180;IPI00603898	1;1	1;1	1;1			similar to UDP-N-acteylglucosamine pyrophosphorylase 1-like 1;56 kDa protein			2	1	1	1	1	0	1	0	1	0	2	2	2	56.959	511	3			1			1		0.017439				0	1	1				0	1	1
952	3468;5219			IPI00603918;IPI00574954	IPI00603918;IPI00574954	2;1	2;1	2;1			similar to SAR1a protein;Putative uncharacterized protein	Q5ZKG0		2	2	2	2	2	0	2	0	2	0	11.1	11.1	11.1	22.391	198	5					2	2		0.00013589	0.59479	0.92218	4.5955	2	1	1	0.72278	0.95452	7.1412	2	1	1
953	1351;2546;2599;3158;3827;4082;4356;4810;5061;5951;5959;5999;6055;6138;6621;6892;6998;7447;7650;7740;7741;8090;8304;8531;8749;8788	992;993;994;995;996;997;998	148;500;522;531;614;756;810	IPI00603965	IPI00603965	26	26	26			similar to Chain A, Importin-Beta-Fxfg Nucleoporin Complex, partial			1	26	26	26	26	2	26	2	26	2	39.8	39.8	39.8	93.745	844	2.05		38	2			38	2	0	0.71554	0.98058	14.434	39	0.53032	0.0004221	0.80296	1.0327	13.194	39	0.10509	1.6627e-05
954	5;189;526;1385;1624;1723;2336;2368;2550;2557;3525;3607;3918;4466;4569;4999;5494;7374;8111;8427;8540;8854;8908			IPI00604008	IPI00604008	23	23	23			Putative uncharacterized protein	Q5ZI76		1	23	23	23	23	0	23	0	23	0	30.6	30.6	30.6	100.23	935	2		25				25		1.2786e-161	0.75048	1.0788	8.0446	24	0.21146	1	0.76178	0.98698	11.908	24	0.10283	1
955	1195;3551;4243;5320;5341;7160;8496;8529;8748	999;1000	85;280	IPI00604039	IPI00604039	9	9	8			Cell division control protein 2 homolog	P13863		1	9	9	8	9	0	9	0	8	0	42.2	42.2	38.6	34.688	303	5					12	12		6.6256e-41	0.75004	1.1402	13.21	12	0.38071	1	0.76017	0.93537	15.981	12	0.86469	1
956	699			IPI00604055;IPI00680628	IPI00604055;IPI00680628	1;1	1;1	1;1			33 kDa protein;Putative uncharacterized protein	Q5ZJ35		2	1	1	1	1	0	1	0	1	0	4.3	4.3	4.3	33.497	300	5					1	1		0.006423				1	1	1				1	1	1
957	50;444;527;875;1089;1105;1242;1741;2592;2975;3063;3117;3844;4876;4886;5425;5930;6050;6974;7015;7091;7105;7193;7411;7554;7669;8895	1001;1002;1003	427;578;604	IPI00604115	IPI00604115	27	27	27			DNA replication licensing factor MCM3	Q5ZMN2		1	27	27	27	27	2	27	2	27	2	38.3	38.3	38.3	91.25	812	2.11		33	2	1		32	4	7.6241e-123	0.77591	1.0889	51.932	35	0.0048656	0.091977	0.76767	0.98989	43.062	35	0.016811	0.012981
958	4009;6985			IPI00604129;IPI00651401;IPI00680215	IPI00604129;IPI00651401;IPI00680215	2;2;1	2;2;1	2;2;1			similar to Chain A, Nmr Based Structural Model Of The Ubch5b-Cnot4 Complex;Ubiquitin carrier protein;similar to ubiquitin conjugating enzyme	Q5ZL59		3	2	2	2	2	0	2	0	2	0	10.9	10.9	10.9	28.875	265	5					2	2		2.7465e-08	0.63983	0.89091	3.8817	2	1	1	0.75904	0.97101	4.4319	2	1	1
959	410;2763;6454;8272;8705			IPI00604192;IPI00651300;IPI00583039	IPI00604192	5;2;2	5;2;2	5;2;2			similar to CTP synthase			3	5	5	5	5	0	5	0	5	0	11	11	11	65.532	590	3			5			5		5.6218e-38	0.61404	0.95565	13.009	5	0.4498	1	0.71915	0.95535	3.8187	5	0.08326	1
960	119;1145;1496;1625;2657;6500;7682;7851			IPI00604206;IPI00581340	IPI00604206;IPI00581340	8;5	8;5	8;5			28 kDa protein;Putative uncharacterized protein	Q5ZMR0		2	8	8	8	8	0	8	0	8	0	37	37	37	27.635	254	4.82				2	9	11		3.3273e-42	0.78295	1.0701	15.288	10	0.18272	0.77187	0.77421	0.98536	7.917	10	0.06938	0.020674
961	4982;5193;5322;6086			IPI00604233	IPI00604233	4	4	4			44 kDa protein			1	4	4	4	4	0	4	0	4	0	10.2	10.2	10.2	44.003	403	1	4					4		4.5714e-11	0.86348	1.3357	5.4709	4	1	1	0.76362	0.98993	12.017	4	1	1
962	3236;7106			IPI00604247	IPI00604247	2	2	2			Putative uncharacterized protein	Q5ZKN9		1	2	2	2	2	0	2	0	2	0	7.3	7.3	7.3	42.331	385	4				2		2		3.6457e-05				1	1	1				1	1	1
963	3085;3638;3815			IPI00604284	IPI00604284	3	3	3			similar to Polymerase (RNA) II (DNA directed) polypeptide E, 25kDa			1	3	3	3	0	3	0	3	0	3	17.1	17.1	17.1	24.643	210	5					3		3	1.0602e-43	1.1086	1.0954	12.14	3	1	1	0.64624	0.88521	15.005	3	1	1
964	2453;5083;5859;5916;6580;8810			IPI00604324	IPI00604324	6	6	6			Putative uncharacterized protein	Q5ZIC3		1	6	6	6	6	0	6	0	6	0	9.5	9.5	9.5	76.94	676	3			6			6		4.1376e-09	0.68755	1.0173	25.604	6	0.704	1	0.84355	1.1473	20.619	6	0.242	1
965	4785;6489;7887			IPI00604354	IPI00604354	3	3	3			similar to Proteasome subunit alpha type 4			1	3	3	3	3	0	3	0	3	0	12.3	12.3	12.3	29.497	261	5					3	3		3.5276e-14	0.68119	1.0067	7.4515	3	1	1	0.77591	1.0029	1.1318	3	1	1
966	2304	1004	76	IPI00604392	IPI00604392	1	1	1			Putative uncharacterized protein	Q5ZL58		1	1	1	1	1	1	1	1	1	1	7.1	7.1	7.1	13.916	126	5					3	2	1	0.063651	0.6477	1.0465	36.362	3	1	1	0.78105	1.0065	17.348	3	1	1
967	480;739;2369;2750;3851;4174;4425;5787;5875;6727	720;724;725;1005;1006	73;257;293;299;300	IPI00651165;IPI00811225	IPI00651165;IPI00811225	10;7	1;0	1;0			Tubulin beta-5 chain;similar to Tubulin beta-5 chain (Beta-tubulin class-V), partial	P09653		2	10	1	1	10	7	1	0	1	0	24.4	2	2	49.971	446	4				1		1		1.3501e-148				1	0.011143	1				1	0.31038	1
968	5452;7139	1007	256	IPI00651204	IPI00651204	2	2	2			Putative uncharacterized protein	Q5F4B4		1	2	2	2	0	2	0	2	0	2	6.8	6.8	6.8	36.852	325	5					3		3	7.8443e-08	1.0607	1.1575	7.76	3	1	1	1.0193	1.3407	9.5477	3	1	1
969	140;988;1817;3482;7546	1008	75	IPI00651209	IPI00651209	5	5	5			Putative uncharacterized protein	Q5ZHW8		1	5	5	5	3	5	3	5	3	5	36.4	36.4	36.4	16.273	151	5					8	3	5	1.7749e-43	1.3007	1.0765	11.452	8	0.08326	1	0.84127	1.0705	18.401	8	0.3496	1
970	636;2264;2267;2477;2514;3510;4492;5199;5667;5737;6687;7444;7601;8243	1009;1010	123;410	IPI00651211	IPI00651211	14	14	14			Nuclear cap-binding protein subunit 1	Q5ZJZ6		1	14	14	14	7	14	7	14	7	14	20.5	20.5	20.5	92.996	796	2.65		11	20			8	23	3.3138e-91	0.76958	0.98858	17.318	31	0.26678	0.12009	0.99166	1.2204	29.054	31	0.40062	0.39988
971	3019;5871			IPI00651246	IPI00651246	2	2	2			Queuine tRNA-ribosyltransferase subunit QTRTD1	Q5ZM96		1	2	2	2	2	0	2	0	2	0	6.8	6.8	6.8	47.064	425	4				2		2		2.6953e-08	0.67438	1.0049	16.867	2	1	1	0.73476	0.97934	1.8374	2	1	1
972	6571;7827			IPI00651274	IPI00651274	2	2	2			Methionine aminopeptidase 1	Q5ZIM5		1	2	2	2	2	0	2	0	2	0	8.3	8.3	8.3	43.121	385	4				2		2		0.0012222	0.53802	0.78254	24.67	2	1	1	0.8844	1.1764	24.286	2	1	1
973	5567;5897			IPI00651319;IPI00681806	IPI00651319;IPI00681806	2;2	2;2	2;2			Putative uncharacterized protein;54 kDa protein	Q5F3X5		2	2	2	2	2	0	2	0	2	0	3.7	3.7	3.7	55.433	486	3			2			2		0.0045454	0.73927	1.2283	8.6022	2	1	1	0.70465	0.92513	6.2673	2	1	1
974	1443;1566;1617;2665;2700;2713;3471;4575;5146;5780;5962;6158;6725;8694	1011;1012;1013	49;189;323	IPI00651336	IPI00651336	14	14	13			Putative uncharacterized protein	Q5ZME1		1	14	14	13	14	6	14	6	13	5	47.9	47.9	45.3	36.985	349	4.56			1	17	25	37	6	1.7177e-219	0.80055	1.0942	31.49	43	0.53251	0.83942	0.89809	1.1589	12.288	43	0.0075623	0.78889
975	785;4503;8475			IPI00651355;IPI00819708	IPI00651355;IPI00819708	3;3	3;3	3;3			Putative uncharacterized protein;12 kDa protein	Q5ZIE2		2	3	3	3	3	0	3	0	3	0	23.6	23.6	23.6	16.442	144	5					3	3		1.0263e-19	0.78639	1.0476	10.474	3	1	1	0.8652	1.1188	7.1297	3	1	1
976	3970			IPI00651381	IPI00651381	1	1	1			Putative uncharacterized protein	Q5ZLX3		1	1	1	1	1	0	1	0	1	0	1.7	1.7	1.7	59.187	539	3			2			2		0.008604				1	1	1				1	1	1
977	1298;1695;4671;5860			IPI00821956;IPI00651392;IPI00822855	IPI00821956;IPI00651392;IPI00822855	4;4;2	4;4;2	4;4;2			56 kDa protein;Visfatin;25 kDa protein	Q58I02;Q5ZLA4		3	4	4	4	4	0	4	0	4	0	7.3	7.3	7.3	55.814	496	4				4		4		1.4521e-09	0.6013	0.92303	9.7223	3	1	1	0.66709	0.89361	21.677	3	1	1
978	2303;5603;8683			IPI00651398	IPI00651398	3	3	3			UMP-CMP kinase	Q5ZKE7		1	3	3	3	3	0	3	0	3	0	15.8	15.8	15.8	22.172	196	5					3	3		9.415e-10	0.72107	0.91222	6.6418	3	1	1	0.82265	1.0711	18.019	3	1	1
979	1677;2193;2703;3417;3675;3678;3917;5298;6690;6799;7221;7451;8177;8610;8689			IPI00821769;IPI00651514	IPI00821769;IPI00651514	15;15	14;14	14;14			110 kDa protein;116 kDa U5 small nuclear ribonucleoprotein component	Q5F3X4		2	15	14	14	12	13	11	12	11	12	18.3	17.2	17.2	109.66	974	1.96	1	26				14	13	3.0536e-50	0.72277	0.96415	22.479	26	0.36641	0.24275	0.82079	1.0588	17.264	26	0.55277	0.59974
980	2352;3548;5141;5975;8208;8291	1014	115	IPI00651567	IPI00651567	6	6	6			Putative uncharacterized protein	Q5ZM84		1	6	6	6	6	0	6	0	6	0	11.4	11.4	11.4	88.506	791	2		7				7		3.2464e-90	0.77784	1.2362	12.86	7	0.356	1	0.83133	1.0853	14.541	7	0.95715	1
981	591;650;871;2017;2733;2748;3109;3407;4734;5393;5587;5605;6594;6858;7423;7959	1015	282	IPI00679348	IPI00679348	16	16	4			114 kDa protein			1	16	16	4	13	15	13	15	4	4	20.2	20.2	5.6	114.04	1007	1.46	20	17				15	22	9.0266e-134	0.65658	0.96674	42.617	37	0.82868	0.45037	0.86597	1.0853	59.061	37	0.79504	0.16899
982	658;2840;3323;3719;6012;6063;6661;6898;7055;8006;8657;8706			IPI00823306;IPI00679403;IPI00684493;IPI00589313	IPI00823306;IPI00679403;IPI00684493;IPI00589313	12;12;11;11	12;12;11;11	11;11;10;10			Heterogeneous nuclear ribonucleoprotein H1-like protein;57 kDa protein;Putative uncharacterized protein;54 kDa protein	Q6WNG8;Q5F3I8;Q5ZM95		4	12	12	11	12	3	12	3	11	2	29.2	29.2	28	56.794	521	3.42			17	7	2	22	4	2.7785e-120	0.7983	1.0601	17.141	25	0.25514	0.0043029	0.84543	1.083	12.624	25	0.5273	0.18351
983	5116;5175;7774			IPI00679512	IPI00679512	3	3	3			similar to MGC81430 protein			1	3	3	3	3	0	3	0	3	0	12	12	12	30.516	284	5					3	3		5.9529e-07	0.5594	0.9097	20.536	3	1	1	0.47884	0.62404	9.6252	3	1	1
984	6513			IPI00679675	IPI00679675	1	1	1			88 kDa protein			1	1	1	1	0	1	0	1	0	1	5.3	5.3	5.3	88.389	798	3			1				1	0.0079135				1	1	1				1	1	1
985	337;1626;1746;1845;2194;2783;3620;3796;4233;4933;5009;5394;5616;5770;5926;6674;7325;7927;7980;8380	1016;1017	39;672	IPI00679790;IPI00651388;IPI00599614;IPI00813071;IPI00593317;IPI00822368;IPI00883127;IPI00883149	IPI00679790;IPI00651388	20;14;2;1;1;1;1;1	20;14;2;1;1;1;1;1	20;14;2;1;1;1;1;1			87 kDa protein;Putative uncharacterized protein	Q5ZHU4		8	20	20	20	20	0	20	0	20	0	32.9	32.9	32.9	86.836	793	2.48		24	22			46		4.7509e-218	0.59604	0.84307	13.964	43	0.64045	0.1983	0.67299	0.88427	15.681	43	0.05938	0.73813
986	2058;2392;3274;7122;7567;7787;7839			IPI00679931	IPI00679931	7	7	7			similar to Thioredoxin domain containing 4			1	7	7	7	7	0	7	0	7	0	20.7	20.7	20.7	46.976	406	4				7		7		5.3797e-22	0.7055	1.0017	10.065	7	0.13892	1	0.79335	1.0359	4.0834	7	0.13892	1
987	448;474;499;533;594;597;1761;1962;2072;2479;2515;3554;3673;3845;3924;4035;4038;4566;6240;6450;7575	321;1018;1019	305;350;453	IPI00679960;IPI00603958	IPI00679960	21;4	21;4	13;2			69 kDa protein			2	21	21	13	21	1	21	1	13	1	33.7	33.7	21.8	68.556	582	2.93	1	5	33		2	40	1	2.9337e-70	0.8048	1.2084	28.405	38	0.41695	0.0019642	0.71691	0.95428	39.756	38	0.92876	0.0026209
988	983;1332;5520;7710;7843;8058;8273;8440	1020	66	IPI00680093;IPI00578953;IPI00820398;IPI00819773	IPI00680093;IPI00578953;IPI00820398	8;7;4;1	8;7;4;1	8;7;4;1			31 kDa protein;Nucleophosmin;Nucleolar protein B23/No38 (Fragment)	P16039;Q6LEK3		4	8	8	8	8	8	8	8	8	8	35	35	35	30.698	277	3.82	2	7	10	17	20	26	30	1.889e-110	0.58875	0.76174	30.893	56	0.91085	0.1026	0.85738	1.0587	10.825	56	0.77889	0.0048776
989	4964			IPI00680167	IPI00680167	1	1	1			similar to HBV pX associated protein-8; XAP-8, partial			1	1	1	1	0	1	0	1	0	1	4.6	4.6	4.6	29.434	259	1	1						1	0.0016914				1	1	1				1	1	1
990	8002;8277			IPI00680586	IPI00680586	2	2	2			similar to 2,4-dienoyl-CoA reductase			1	2	2	2	2	0	2	0	2	0	6.2	6.2	6.2	35.746	336	5					2	2		0.0007315	0.65704	0.97035	21.698	2	1	1	0.78201	1.0295	17.907	2	1	1
991	997;1357;1478;1551;2409;2440;2675;2676;2918;2962;3435;3686;4109;4279;4449;6497;6521;6938;7330;7342;7343;8728	1021;1022	80;142	IPI00680677;IPI00599030;IPI00818508	IPI00680677;IPI00599030	22;15;9	22;15;9	22;15;9			46 kDa protein;Untranslated region binding-protein	Q8QHI5		3	22	22	22	22	0	22	0	22	0	47.8	47.8	47.8	46.316	404	3.86			5	30		35		2.2515e-204	0.6357	0.98505	16.138	34	0.45876	0.25158	0.747	0.96362	9.9192	34	0.75115	0.00805
992	6271			IPI00680792	IPI00680792	1	1	1			similar to SEL1L		Ken box	1	1	1	1	1	1	1	1	1	1	1.5	1.5	1.5	88.375	791	1	2					1	1	0.014741	8.5079	13.749	38.499	2	1	1				1	1	1
993	192;289;418;677;901;1309;1804;3001;3503;3856;4386;4538;4799;5217;5345;5384;5773;5841;5911;6624;6823;7735	861;1023;1024	248;334;378	IPI00680941;IPI00601210;IPI00587219	IPI00680941;IPI00601210	22;20;1	22;20;1	21;19;1			69 kDa protein;Lamin-B2	P14732		3	22	22	21	22	1	22	1	21	1	39.8	39.8	38	69.217	613	3.03			32	1		32	1	5.082e-113	1.0088	1.3987	11.905	28	0.22706	1	0.96599	1.2557	14.501	28	0.7626	1
994	286;1185;1326;1434;1462;1638;2656;4455;4914;5324;5723;6550;7364;8367			IPI00680994;IPI00570859	IPI00680994;IPI00570859	14;11	14;11	10;8			69 kDa protein;Putative uncharacterized protein	Q5ZLH7		2	14	14	10	14	4	14	4	10	3	26.2	26.2	19.8	69.487	622	3.09			21	2		19	4	1.1617e-106	0.65068	0.97337	70.405	21	0.40943	0.073923	0.81309	1.044	64.136	21	0.59423	0.093601
995	2039;3149;3540;5237;5441;6160;6337;7223	1025	134	IPI00681412;IPI00821534;IPI00590423;IPI00578325;IPI00822769;IPI00683546;IPI00598186;IPI00572083	IPI00681412;IPI00821534;IPI00590423;IPI00578325;IPI00822769;IPI00683546;IPI00598186	8;7;7;6;5;5;4;2	8;7;7;6;5;5;4;2	8;7;7;6;5;5;4;2			RhoA GTPase;23 kDa protein;Rho-related GTP-binding protein RhoC;22 kDa protein;20 kDa protein;18 kDa protein;Putative uncharacterized protein (Fragment)	O93467;Q9PSX7;O93469;Q5ZK30		8	8	8	8	8	0	8	0	8	0	43	43	43	21.782	193	5					12	12		2.6503e-58	0.69854	1.0788	95.529	11	0.69324	1	0.70299	0.93912	93.072	11	0.6514	1
996	6716;8448			IPI00681652	IPI00681652	2	2	2			BH3-interacting domain death agonist	Q8JGM8		1	2	2	2	2	0	2	0	2	0	19.2	19.2	19.2	21.677	193	5					2	2		1.6394e-08	0.80043	1.0033	2.602	2	1	1	0.78005	1.0105	5.1305	2	1	1
997	1431;1730;2149;2332;2355;2495;4172;5085;5330;5454;5882;5894;6245;6951;7243;7305;7727;7728;8020;8279;8698	1026;1027;1028	66;132;250	IPI00681909;IPI00589584	IPI00681909;IPI00589584	21;20	21;20	21;20			51 kDa protein;Rab-GDP dissociation inhibitor	O93382		2	21	21	21	21	1	21	1	21	1	67.6	67.6	67.6	50.709	448	3.93			3	26	1	29	1	0	0.73528	1.0602	7.6655	30	0.69513	0.35341	0.81593	1.04	11.933	30	0.60991	0.1522
998	27;182;273;551;810;1019;1468;1513;1514;2141;2232;2596;2605;2790;2959;2960;3026;3045;3193;3500;4019;4025;4135;4468;4929;5188;5498;5889;6014;6022;6082;6276;6405;6557;6721;7945;8027;8240;8383	181;182;183;184;185;186;187;188;189;190;192;193;1029	23;31;150;195;203;240;285;292;331;335;361;495;526	IPI00682113	IPI00682113	39	39	3			58 kDa protein			1	39	39	3	39	13	39	13	3	2	76.7	76.7	7.9	58.047	532	2.97	4	15	86	17	1	109	14	0	0.59079	0.89366	41.646	119	0.32281	0.66738	0.86982	1.1104	15.647	120	0.37867	1.8055e-05
999	1077;5502;7725			IPI00682237	IPI00682237	3	3	3			similar to Rps21-prov protein			1	3	3	3	0	3	0	3	0	3	57.6	57.6	57.6	7.1802	66	5					4		4	1.3915e-11	1.2068	0.98491	36.972	4	1	1	0.79071	0.9658	36.756	4	1	1
1000	35;226;278;809;2625;2940;4146;4607;5904;7338;7356;8451;8852			IPI00682371	IPI00682371	13	13	1			Succinate dehydrogenase [ubiquinone] flavoprotein subunit, mitochondrial	Q9YHT1		1	13	13	1	13	0	13	0	1	0	26.5	26.5	2.6	72.93	665	3			15			15		7.0803e-98	0.58756	0.85498	17.858	14	0.058589	1	0.71473	0.93149	18.794	14	0.76212	1
1001	1359;1586;1950;1961;2001;2076;2094;4778;5420;6554;6693;7077			IPI00682400	IPI00682400	12	12	12			similar to Aa2-041			1	12	12	12	0	12	0	12	0	12	15.5	15.5	15.5	106.2	920	2.06		15	1				16	3.5602e-55	1.0929	1.2234	27.533	15	0.0052995	0.020757	0.76337	0.9213	8.9834	15	0.85254	0.94872
1002	586;679;1390;1505;1939;2006;2974;3307;3308;3618;4131;4264;4296;4672;4918;4988;5016;5076;5102;5638;6030;6174;6202;6508;6604;6626;6627;6671;6844;7032;7045;7061;7191;7433;7438;7521;7553;7559;7756;7952;8048;8221;8490;8789;8791	1030;1031;1032;1033;1034;1035;1036;1037;1038	117;471;508;558;601;836;897;908;1118	IPI00682504;IPI00821049	IPI00682504;IPI00821049	45;45	45;45	45;45			cytospin A;125 kDa protein	Q2KN97		2	45	45	45	28	44	28	44	28	44	41.5	41.5	41.5	127.64	1142	1.96	4	101				33	72	0	1.3152	1.5811	18.546	105	0.81187	0.64479	1.0313	1.289	18.285	105	0.91381	0.24185
1003	4470			IPI00682655	IPI00682655	1	1	1			similar to adenylosuccinate synthetase:ISOTYPE=muscle			1	1	1	1	1	0	1	0	1	0	2.3	2.3	2.3	54.197	483	4				1		1		1.516e-08				1	1	1				1	1	1
1004	7731	1039	199	IPI00682714	IPI00682714	1	1	1			similar to L-3-hydroxyacyl-Coenzyme A dehydrogenase, short chain			1	1	1	1	1	0	1	0	1	0	3.2	3.2	3.2	34.421	315	5					1	1		0.10665				1	1	1				1	1	1
1005	1980;3770;5289;6267	386	137	IPI00682929;IPI00591502;IPI00571530;IPI00812713	IPI00682929;IPI00591502;IPI00571530;IPI00812713	4;3;3;3	1;1;1;1	1;1;1;1			36 kDa protein;hypothetical protein;35 kDa protein;34 kDa protein			4	4	1	1	4	0	1	0	1	0	15.6	2.4	2.4	35.829	339	4				2		2		6.9907e-86	0.56783	0.93323	31.121	2	1	1	0.80812	1.0853	4.4463	2	1	1
1006	4490;4769;5312;7442;8553;8841			IPI00683011;IPI00585759	IPI00683011;IPI00585759	6;5	6;5	6;5			38 kDa protein;Putative uncharacterized protein	Q5ZKF1		2	6	6	6	6	0	6	0	6	0	20.8	20.8	20.8	37.833	331	3.57	1			6		7		1.0395e-14	0.70763	1.0376	14.273	6	0.3965	1	0.71394	0.94777	30.208	6	0.46848	1
1007	965;2202;2340;3332;3846;3878;4063;4133;5565;5758;6555;6595;7226;7245;7598;7876;8593;8643			IPI00683271	IPI00683271	18	3	3			Ovotransferrin	P02789;Q4ADG4;Q4ADJ6;Q4ADJ7		1	18	3	3	18	0	3	0	3	0	28.9	6.2	6.2	77.776	705	2.67		2	4			6		4.5932e-101	0.088743	0.12845	114.96	6	0.14655	0.28058	0.08715	0.11537	66.482	6	0.016081	0.37366
1008	211;466;6100;6371;8625;8866	1040	24	IPI00683436	IPI00683436	6	6	6			Fructose-bisphosphate aldolase C (Fragment)	P53449		1	6	6	6	6	1	6	1	6	1	51.1	51.1	51.1	14.438	137	4.12			3	8	5	15	1	1.1681e-117	0.85139	1.136	17.53	13	0.9494	0.081445	0.85773	1.0786	20.794	13	0.13282	0.50946
1009	236;301;1699;1900;2143;2928;3133;3972;4011;4097;5760;6090;6274;6387;7478;7791;8001;8203;8425;8707	1041	181	IPI00683666	IPI00683666	20	1	1			similar to Clathrin, heavy polypeptide	B1P6A8		1	20	1	1	20	0	1	0	1	0	13.3	0.7	0.7	191.01	1672	1	1					1		1.8893e-112				1	0.16314	1				1	0.10097	1
1010	353;1067;1180;1915;1941;3116;6681;7098			IPI00684160	IPI00684160	8	8	1			53 kDa protein			1	8	8	1	8	0	8	0	1	0	18.2	18.2	2.6	52.507	457	3.5			5	5		10		4.1244e-18	0.65197	0.88741	18.152	10	0.16003	0.89293	0.71003	0.95186	16.646	10	0.86653	0.7184
1011	81;3006;4493;4625;4896;6615;6940;7431;8186;8877	1042	251	IPI00684255;IPI00582747	IPI00684255;IPI00582747	10;9	10;9	10;9			34 kDa protein;Putative uncharacterized protein	Q5ZIX2		2	10	10	10	10	0	10	0	10	0	43.7	43.7	43.7	34.217	323	5					12	12		1.7628e-117	0.66477	1.0268	9.7026	12	0.75142	1	0.76037	0.98973	10.709	12	0.60322	1
1012	1627;4847;5410;6362	1043	176	IPI00684373;IPI00575761	IPI00684373;IPI00575761	4;2	4;2	3;2			hypothetical protein;GTP binding protein Rab1a (Fragment)	Q90YX6		2	4	4	3	4	0	4	0	3	0	22.9	22.9	17.6	22.708	205	4.8				1	4	5		3.6335e-07	0.62957	1.0086	128.28	5	1	0.0002296	0.81765	1.0395	45.935	5	1	0.026784
1013	1263;2765;5682;8690			IPI00684447;IPI00591900	IPI00684447;IPI00591900	4;2	4;2	4;2			G elongation factor, mitochondrial 1;Putative uncharacterized protein	Q5ZKX8		2	4	4	4	4	0	4	0	4	0	6.5	6.5	6.5	82.407	738	3			4			4		7.0878e-10	0.56722	0.88868	21.562	4	1	1	0.54063	0.73302	25.8	4	1	1
1014	3092;4240			IPI00684598	IPI00684598	2	2	2			similar to LOC496236 protein			1	2	2	2	2	0	2	0	2	0	6.1	6.1	6.1	38.925	346	5					2	2		0.0010003	0.47349	0.77661	10.195	2	1	1	0.94617	1.1947	36.472	2	1	1
1015	1163;1437;2952;2982;3144;3446;3624;3633;3644;3736;3737;4591;4834;5555;5755;5884;6478;6479;8443	1044;1045	24;39	IPI00684854;IPI00593692;IPI00820474	IPI00684854;IPI00593692;IPI00820474	19;17;15	19;17;15	19;17;15			hypothetical protein;Heterogeneous nuclear ribonucleoprotein K;47 kDa protein	Q5ZIQ3		3	19	19	19	19	1	19	1	19	1	48.5	48.5	48.5	47.154	427	3.97			3	29	2	33	1	8.8277e-215	0.77352	1.1623	29.022	32	0.9602	0.20727	0.82323	1.0369	17.919	32	0.65758	0.0024749
1016	2574;5928			IPI00735136	IPI00735136	2	2	2			Integrin beta-1	P07228		1	2	2	2	2	0	2	0	2	0	2.7	2.7	2.7	88.553	803	2		3				3		0.001765	1.1939	1.5749	60.094	3	1	1	0.8212	1.0972	10.806	3	1	1
1017	349;700;833;2127;3017;5602;5736;6199;6930;7324;7430			IPI00786798	IPI00786798	11	11	11			Lanosterol 14alpha-demethylase	Q0KKP4;Q0KKP5		1	11	11	11	11	0	11	0	11	0	30.9	30.9	30.9	53.799	472	3.93			1	14		15		4.8862e-118	0.50692	0.74822	11.411	15	0.35503	0.010205	0.72515	0.91636	9.8027	15	0.89443	0.28915
1018	302;1382;3318;3329;6943			IPI00810585	IPI00810585	5	5	5			hypothetical protein	D0EL81		1	5	5	5	5	0	5	0	5	0	24.6	24.6	24.6	32.642	297	4				5		5		3.2148e-17	0.50238	0.76715	23.063	5	0.08326	1	0.91948	1.2144	9.3999	5	0.3496	1
1019	6173			IPI00810744	IPI00810744	1	1	1			similar to Eukaryotic translation initiation factor 3, subunit 8, partial			1	1	1	1	1	1	1	1	1	1	9.7	9.7	9.7	8.4419	72	2		8				4	4	0.016402	0.96999	1.0617	17.973	6	1	1	0.88056	1.1445	18.969	6	1	1
1020	1187;8820			IPI00810799;IPI00570739;IPI00823274	IPI00810799;IPI00570739;IPI00823274	2;1;1	2;1;1	2;1;1			similar to Hepatoma-derived growth factor-related protein 2;similar to CGI-142 protein;14 kDa protein			3	2	2	2	1	2	1	2	1	2	21.1	21.1	21.1	12.733	114	2.5		3	3			1	5	7.8361e-54	0.88128	1.1965	14.069	6	1	0.012818	0.75714	0.8938	5.6384	6	1	0.71574
1021	2893;2914;2915;6066;6578;7027;7028			IPI00810858	IPI00810858	7	3	3			similar to LOC505359 protein, partial			1	7	3	3	1	7	1	3	1	3	34.9	12.3	12.3	15.622	146	1	6					2	4	4.7715e-30	0.68298	0.92546	23.239	6	0.70166	1	0.86357	1.0368	17.598	6	0.87905	1
1022	1407;3235;4123;4957;5157;6778			IPI00810971	IPI00810971	6	6	6			Prostaglandin E synthase 3 (Fragment)	Q90955		1	6	6	6	6	0	6	0	6	0	45.9	45.9	45.9	16.869	146	5					7	7		7.215e-81	0.68968	1.0653	6.8297	7	0.78717	1	0.80975	1.0554	6.6209	7	0.242	1
1023	8686			IPI00810975	IPI00810975	1	1	1			similar to Methionine-tRNA synthetase, partial			1	1	1	1	1	0	1	0	1	0	7.6	7.6	7.6	14.952	131	2		1				1		0.0017319				1	1	1				1	1	1
1024	5561;7670			IPI00811126	IPI00811126	2	2	2			similar to neutral amino acid transporter			1	2	2	2	2	0	2	0	2	0	6	6	6	55.685	531	3			2			2		7.4922e-07	0.71797	0.9773	7.696	2	1	1	0.77411	1.0571	22.315	2	1	1
1025	2741			IPI00811129	IPI00811129	1	1	1			similar to 40S ribosomal protein S29			1	1	1	1	1	1	1	1	1	1	19.6	19.6	19.6	6.6767	56	5					3	1	2	2.2002e-09	1.5097	1.1644	18.304	3	1	1	1.0308	1.3567	21.736	3	1	1
1026	6548;6770	1046	14	IPI00811197	IPI00811197	2	2	2			similar to Supt6h, partial			1	2	2	2	0	2	0	2	0	2	44	44	44	10.701	91	1	3						3	3.7407e-69	1.2832	1.7629	7.0659	3	1	1	0.74139	0.87271	4.245	3	1	1
1027	2195;4883			IPI00811407	IPI00811407	2	2	2			hypothetical protein, partial			1	2	2	2	2	0	2	0	2	0	29.2	29.2	29.2	7.6648	65	5					2	2		0.0025104	0.70174	0.88051	7.1642	2	1	1	0.76766	0.99542	5.1528	2	1	1
1028	1770;1782;4979;6418			IPI00811600	IPI00811600	4	4	4			similar to eukaryotic translation initiation factor 3 p42 subunit, partial			1	4	4	4	4	4	4	4	4	4	63.3	63.3	63.3	6.5783	60	4.5				5	5	4	6	6.5166e-46	0.8967	0.98317	13.565	9	1	0.027047	0.82348	1.0306	17.977	9	1	0.013564
1029	3505			IPI00811703	IPI00811703	1	1	1			similar to polymeric immunoglobulin receptor			1	1	1	1	0	1	0	1	0	1	3.1	3.1	3.1	39.786	355	4				1			1	0.0058696				1	1	1				1	1	1
1030	2295;7784			IPI00811752	IPI00811752	2	2	2			24 kDa protein			1	2	2	2	2	0	2	0	2	0	11.1	11.1	11.1	24.174	225	5					2	2		2.5105e-15	0.80982	1.0459	16.813	2	1	1	0.83791	1.1024	16.763	2	1	1
1031	4934;6256			IPI00811766	IPI00811766	2	2	2			hypothetical protein, partial			1	2	2	2	2	0	2	0	2	0	60.3	60.3	60.3	6.5016	58	3			3			3		1.2658e-39	0.72733	1.0695	10.618	3	1	1	0.81981	1.0819	6.781	3	1	1
1032	7220			IPI00811791	IPI00811791	1	1	1			similar to translation intiation factor eIF-3 p110 subunit, partial			1	1	1	1	1	1	1	1	1	1	27.1	27.1	27.1	7.1703	59	2.33		2	1			1	2	2.1142e-14	0.71061	0.90498	12.227	3	1	0.48054	0.71605	0.94913	135.9	3	1	0.085473
1033	115;2174;4304;5247;5294;6408			IPI00811932	IPI00811932	6	6	6			similar to Methylcrotonoyl-Coenzyme A carboxylase 2			1	6	6	6	6	4	6	4	6	4	69.2	69.2	69.2	9.9972	91	3.38			8	5		9	4	1.7913e-73	0.51446	0.79138	54.745	13	0.3965	0.27217	0.95763	1.2584	7.7565	13	0.95715	0.0046537
1034	1563;1567;2035;2650;2704;3507;4573;7013;8695	1047	164	IPI00812068;IPI00818847	IPI00812068;IPI00818847	9;8	9;8	9;8			heterogeneous nuclear ribonucleoprotein A3;33 kDa protein			2	9	9	9	9	1	9	1	9	1	29	29	29	40.628	386	4.11				17	2	18	1	2.7702e-169	0.72981	1.0265	25.828	17	0.24395	3.2517e-06	0.76754	0.99575	14.579	17	0.13923	0.0083627
1035	7940			IPI00812421	IPI00812421	1	1	1			similar to HNRPC protein, partial			1	1	1	1	1	0	1	0	1	0	16.7	16.7	16.7	7.6927	72	4				1		1		8.3324e-05				1	1	1				1	1	1
1036	440;5122;5823			IPI00812590	IPI00812590	3	3	3			similar to NAD(P)H dehydrogenase, quinone 1			1	3	3	3	3	0	3	0	3	0	33.6	33.6	33.6	11.806	107	5					3	3		1.1253e-08	0.76182	1.2013	21.46	3	1	1	1.4133	1.8092	8.1757	3	1	1
1037	91;3297;4377;4596;4938;5620;6756;8349			IPI00812698	IPI00812698	8	1	1			66 kDa protein			1	8	1	1	8	0	1	0	1	0	16	2.4	2.4	66.183	593	2		1				1		5.0773e-41				1	0.61034	1				1	0.35181	1
1038	1186;1875;4300;7227;8845			IPI00812721	IPI00812721	5	5	5			similar to hepatoma-derived growth factor (high-mobility group protein 1-like), partial			1	5	5	5	5	0	5	0	5	0	29.5	29.5	29.5	20.525	183	4				5		5		2.1003e-76	0.79483	1.2263	11.967	5	0.2328	1	0.82384	1.0438	15.639	5	0.08326	1
1039	865;6381;8087			IPI00601855;IPI00813281;IPI00819720	IPI00601855;IPI00813281;IPI00819720	3;3;3	3;3;3	3;3;3			Fructose-bisphosphate aldolase B;similar to aldolase C;Fructose-bisphosphate aldolase	P07341;B4Z858;Q6EML5		3	3	3	3	3	0	3	0	3	0	4.1	4.1	4.1	39.295	364	4				3		3		0.00093932	0.73229	1.1237	16.119	3	1	1	0.86453	1.0827	2.8808	3	1	1
1040	755	1048	13	IPI00813323	IPI00813323	1	1	1			hypothetical protein, partial			1	1	1	1	1	0	1	0	1	0	35	35	35	4.1586	40	5					1	1		0.00016663				1	1	1				1	1	1
1041	4409;5240;8582	1049	76	IPI00813389;IPI00586656	IPI00813389;IPI00586656	3;2	3;2	3;2			similar to LOC446923 protein isoform 1;similar to LOC446923 protein isoform 2			2	3	3	3	3	0	3	0	3	0	17.1	17.1	17.1	22.803	210	5					3	3		5.9235e-09	0.64159	0.99082	21.1	3	1	1	0.72707	0.98761	5.3223	3	1	1
1042	1038;3075;3299;4137;4464;4913;5269;5525;7321	138	60	IPI00813541	IPI00813541	9	1	1			hypothetical protein, partial			1	9	1	1	9	2	1	0	1	0	23.3	3.4	3.4	49.574	446	2		1				1		1.6476e-101				1	0.83121	1				1	0.18747	1
1043	684;3124;4040			IPI00813637	IPI00813637	3	3	3			similar to receptor expression enhancing protein 5			1	3	3	3	3	0	3	0	3	0	7	7	7	33.321	302	5					3	3		0.00010183	0.73166	1.1754	14.964	3	1	1	0.69104	0.90959	10.153	3	1	1
1044	5159			IPI00813729	IPI00813729	1	1	1			ER lumen protein retaining receptor 2	Q5ZKX9		1	1	1	1	1	1	1	1	1	1	8	8	8	24.456	212	3.57	1	1	1	1	3	6	1	3.2596e-41	0.69858	1.1799	37.049	7	1	0.41593	0.6921	0.8859	10.039	7	1	0.47217
1045	1168;1381;2296;5789	12;37	38;279	IPI00814313	IPI00814313	4	1	1			similar to Keratin 5			1	4	1	1	3	4	0	1	0	1	8.5	3.5	3.5	72.112	693	4				1			1	1.1075e-26				1	1	1				1	1	1
1046	51;221;783;786;869;1273;1370;1631;1632;1990;2116;2563;2580;2685;2794;3434;3709;3821;3935;4045;4432;4816;5258;5711;5720;6438;7128;7381;7586;7679;7802;8199;8815	1050;1051;1052;1053;1054;1055;1056;1057;1058	260;271;321;326;492;509;618;639;672	IPI00814496	IPI00814496	33	33	33			similar to MGC68650 protein			1	33	33	33	31	29	31	29	31	29	52.9	52.9	52.9	76.394	713	3.53		6	64	87	1	93	65	0	0.55643	0.78733	32.575	157	0.034413	0.057562	0.73338	0.92902	25.851	157	0.53136	0.33989
1047	29;332;510;768;789;792;793;885;899;1017;1114;1228;1247;1266;1293;1540;1575;1589;1609;1611;1672;1872;1887;1952;2040;2208;2259;2380;2499;2541;2682;2705;2746;2877;2941;3223;3256;3257;3264;3412;3470;3527;3564;3576;3588;3614;3637;3723;3739;3802;3812;3899;3929;3930;4017;4222;4274;4297;4309;4322;4326;4478;4626;4664;4665;4723;4807;4844;4980;5043;5069;5088;5155;5335;5336;5338;5383;5406;5511;5650;5752;5878…	400;401;402;403;404;405;406;407;408;409;410;411;412;413;414;415;416;417;418;419;420;421;423;424;425;426;427;428;429;430;431;432;434;435;436;437;438;439;440;441;442;443;445;447;448;449	1;13;75;79;156;171;230;237;309;349;404;451;466;479;574;629;727;864;903;922;963;988;1021;1043;1147;1183;1233;1236;1307;1576;1609;1664;1738;1942;2046;2058;2061;2110;2112;2150;2189;2252;2284;2321;2327;2346	IPI00818156	IPI00818156	132	4	4			266 kDa protein			1	132	4	4	129	108	4	4	4	4	65.6	1.7	1.7	265.8	2352	1.07	13	1				8	6	0	0.60524	0.90479	11.57	13	0.016067	1	0.89741	1.1375	12.728	13	0.90873	1
1048	188;845;1548;1595;1850;3196;3197;4211;4333;5231;5386;5447;7060;7392;7393;8200;8868	384;1059;1060	46;178;189	IPI00818221;IPI00820039;IPI00592247	IPI00818221	17;7;3	9;5;0	9;5;0			22 kDa protein			3	17	9	9	17	10	9	4	9	4	58.2	32.8	32.8	22.232	189	4.81	1				20	17	4	8.3e-42	0.53944	0.79592	32.884	15	0.87112	1	0.66732	0.89772	16.415	15	0.022663	1
1049	206;620;2381;2538;3080;8078;8898			IPI00818253;IPI00822788	IPI00818253;IPI00822788	7;6	7;6	7;6			hypothetical protein;36 kDa protein			2	7	7	7	7	1	7	1	7	1	27.2	27.2	27.2	35.178	327	3.3			7	3		9	1	6.3584e-68	0.57862	0.85489	112.24	8	0.3965	0.56802	1.0596	1.3999	52.555	8	0.242	0.32371
1050	687;796;1343;1701;1800;5438;5751;8069;8743	215	204	IPI00818270	IPI00818270	9	1	1			26 kDa protein			1	9	1	1	9	1	1	0	1	0	39.9	8.3	8.3	25.965	228	5					1	1		8.4752e-70				1	0.15439	1				1	0.46003	1
1051	1348;2666;8676			IPI00818342;IPI00587390;IPI00821618	IPI00818342;IPI00587390;IPI00821618	3;2;2	3;2;2	3;2;2			Aggrecan promoter binding protein;Putative uncharacterized protein;18 kDa protein	Q45KQ2;Q5ZLU8		3	3	3	3	3	2	3	2	3	2	20.9	20.9	20.9	18.705	172	5					5	3	2	1.7808e-19	0.64226	0.996	33.764	3	1	1	0.71926	0.91122	7.9813	3	1	1
1052	438;473;1166;1192;1223;1225;1418;1501;1604;1767;2628;3282;3419;3450;3897;4099;4138;4181;4311;4350;4402;4705;4890;5060;5063;5087;5296;5499;5899;6562;6970;7002;7209;8122;8226;8249	1061	2297	IPI00821788;IPI00818541;IPI00598245;IPI00819792;IPI00822717	IPI00821788;IPI00818541;IPI00598245;IPI00819792	36;36;35;33;6	36;36;35;33;6	36;36;35;33;6			284 kDa protein;Nonerythroid alpha-spectrin mRNA;285 kDa protein;Spectrin alpha chain, brain	Q90990;P07751		5	36	36	36	34	21	34	21	34	21	17.4	17.4	17.4	284.05	2465	1.03	57	2				38	21	2.3578e-99	0.94735	1.5346	30.715	57	0.64848	0.054028	0.80016	1.0105	50.529	57	0.2774	0.57718
1053	611;3586;3782;3898;4556;4849;5868;6074;8395;8879			IPI00818560	IPI00818560	10	10	2			58 kDa protein			1	10	10	2	10	0	10	0	2	0	25.7	25.7	7.8	57.927	525	3.33			10	5		15		6.2392e-36	0.60426	0.93639	26.665	14	0.57551	0.085912	0.6861	0.89582	18.424	14	0.93216	0.5467
1054	244;702;1405;1532;1555;2144;2152;2751;5134;5729;5730;6477;6678;7979;8787	0;1;3;4	312;376;397;412	IPI00820818;IPI00818626	IPI00820818;IPI00818626	15;15	1;1	1;1			similar to Chain A, Tubulin-Colchicine-Vinblastine: Stathmin-Like Domain Complex;Protein			2	15	1	1	15	8	1	0	1	0	36.9	3.8	3.8	49.395	447	4				2		2		8.4984e-180	0.20477	0.25399	147.92	2	0.71338	1	0.1315	0.16496	134.87	2	0.74205	1
1055	591;650;1408;2017;2733;2748;3109;4734;5393;5587;5605;7423;7606;7900;7959			IPI00818695	IPI00818695	15	3	3			91 kDa protein			1	15	3	3	11	14	2	3	2	3	23.6	5.3	5.3	90.606	804	1.5	3	3				2	4	1.048e-101	0.65381	0.87778	28.367	5	0.74205	0.18557	0.84065	1.0856	27.501	5	0.68507	0.34882
1056	588;1438;2009;2137;3744;3858;4056;4267;4294;4413;4431;4533;4534;4750;5313;5568;5867;6191;6361;6447;6452;6511;6715;6735;6935;7075;7079;7159;7358;7476;7671;7989;8515;8526;8609	1062;1063;1064;1065	258;325;954;996	IPI00818771;IPI00594709;IPI00602631;IPI00820283;IPI00818161;IPI00820927;IPI00581954	IPI00818771;IPI00594709;IPI00602631	35;32;30;8;8;3;1	35;32;30;8;8;3;1	34;32;30;8;8;3;0			115 kDa protein;Isoform 1 of Protein phosphatase 1 regulatory subunit 12A;Isoform 2 of Protein phosphatase 1 regulatory subunit 12A	Q90623-1;Q90623;Q90623-2		7	35	35	34	28	34	28	34	27	33	39.4	39.4	38.4	114.75	1029	1.96	3	79				34	48	0	0.7189	0.91083	17.188	81	0.43935	0.34463	0.80127	0.99458	10.909	81	0.41948	0.61309
1057	217;539;4579;5171;5684;6568;8494;8715			IPI00818930;IPI00574303;IPI00819380;IPI00820079	IPI00818930;IPI00574303;IPI00819380;IPI00820079	8;7;7;7	8;7;7;7	8;7;7;7			140 kDa protein;Protein tyrosine phosphatase lamda;109 kDa protein;94 kDa protein	Q91976;Q9I8D7	Ken box	4	8	8	8	8	0	8	0	8	0	7.3	7.3	7.3	139.5	1238	1	8					8		2.4971e-34	0.52106	0.87696	9.5772	8	0.31989	1	0.86602	1.129	17.888	8	0.38512	1
1058	607;680;852;917;1126;1259;1587;1712;2139;2175;2894;2996;3357;3358;3630;3631;3910;4712;4865;5434;5537;5540;5852;5853;5865;5900;5927;6327;6404;6692;6785;6968;7043;7485;7654;7712;7831;7888;8318;8724	1066;1067;1068;1069;1070;1071	62;88;123;128;238;550	IPI00818933;IPI00603309;IPI00582091;IPI00818704	IPI00818933;IPI00603309	40;35;17;4	40;35;17;4	36;31;13;2			71 kDa protein;Heat shock cognate 71 kDa protein	O73885		4	40	40	36	40	34	40	34	36	30	67.1	67.1	63.2	70.998	647	2.92		64	115	47		115	111	0	0.69138	0.97174	18.325	223	0.67206	0.049126	0.81981	1.0342	22.312	223	0.57973	0.0070032
1059	895;944;1329;1547;2060;2800;3390;4306;4514;4585;5112;6150;6201;6567;7568;7690;7912;8171;8298;8458;8648	70	47	IPI00819130	IPI00819130	21	21	3			111 kDa protein			1	21	21	3	21	0	21	0	3	0	26	26	4.1	110.83	986	2		24				24		3.7958e-162	0.8121	1.2336	12.4	24	0.74556	1	0.75737	0.97973	11.941	24	0.64592	1
1060	3300;3981;7547;7991;8054			IPI00819403;IPI00603799	IPI00819403;IPI00603799	5;4	5;4	5;4			54 kDa protein;similar to microtubule-associated protein 2			2	5	5	5	5	0	5	0	5	0	13	13	13	53.731	509	3			5			5		3.0979e-16	0.73722	1.1762	144.76	5	0.9494	1	0.7282	0.92656	14.378	5	0.7822	1
1061	1487;2901;3139;6018;6734	1072	122	IPI00819526;IPI00583274;IPI00603449	IPI00819526;IPI00583274	5;3;1	5;3;1	3;3;1			28 kDa protein;Putative uncharacterized protein	Q5F419		3	5	5	3	5	0	5	0	3	0	23.6	23.6	14.8	27.906	250	5					8	8		1.9946e-19	0.67957	0.96568	16.213	8	0.3496	1	0.80245	1.0092	18.649	8	0.9494	1
1062	752;3228;4606;4975;4977;5064;5753;5840;6302;6553;6920;7014;8130;8278			IPI00819621;IPI00577343	IPI00819621;IPI00577343	14;13	14;13	14;13			231 kDa protein;similar to dedicator of cytokinesis 8			2	14	14	14	14	0	14	0	14	0	7.6	7.6	7.6	231.17	2033	1.12	15		1			16		2.8733e-19	0.74268	1.0972	20.066	16	0.15397	0.35848	0.7761	1.0161	12.857	16	0.24638	0.65349
1063	874;1125;1678;1983;3378;3441;4877;5137;5228;5679;6003;6062;6531;6980;7137;7142;7187;7219;7439;7698;8055;8056;8384;8393;8880			IPI00819631;IPI00812247	IPI00819631	25;1	25;1	4;1			Putative uncharacterized protein	Q5ZJN4		2	25	25	4	5	25	5	25	0	4	32.6	32.6	3.6	87.558	795	2.43	1	30	25			5	51	1.4807e-127	0.79142	1.0054	10.954	56	0.45379	0.58653	0.85515	1.0569	7.9799	56	0.29762	0.28448
1064	258;457;696;804;889;1210;1520;1646;1816;1902;2233;2424;2519;2644;3120;3319;3730;4319;4394;4507;4694;4773;4788;4804;5378;5419;5483;5703;5866;5947;5992;6096;6582;6618;6623;6717;6927;7019;7144;7162;7274;7280;7954;8156;8699	1073;1074;1075;1076;1077	131;171;597;717;1128	IPI00819696;IPI00588494	IPI00819696	45;7	45;7	45;7			leucine-rich PPR-motif containing			2	45	45	45	45	4	45	4	45	4	35.4	35.4	35.4	155.63	1371	2.02		62	1			59	4	5.7769e-258	0.60589	0.8612	19.196	61	0.090315	1	0.72076	0.92793	15.625	61	0.033785	1
1065	89;711;940;2206;2879;3195;3456;3539;4392;4912;5935;7389	239;240;1078;1079	94;97;165;169	IPI00819710	IPI00819710	12	1	1			Enolase (Fragment)	Q5ZIQ4		1	12	1	1	12	4	1	0	1	0	72.9	7.7	7.7	23.791	221	3.8			2	8		10		7.4892e-236	0.67174	1.0417	7.0264	10	0.33059	0.94346	0.74161	0.90427	23.615	10	0.35415	0.12849
1066	1508;4398;4410;7177;8795			IPI00820134;IPI00571321	IPI00820134;IPI00571321	5;4	1;1	1;1			Protein;similar to AP1B1			2	5	1	1	5	0	1	0	1	0	6.5	2.3	2.3	101.32	922	2		1				1		2.5382e-18				1	0.5162	1				1	0.2328	1
1067	522;530;534;646;1244;1764;1785;1844;1936;2884;2892;3130;3460;3492;4047;4657;5065;6720;7036;7328	1080;1081	91;1243	IPI00820163;IPI00583171	IPI00820163;IPI00583171	20;18	20;18	20;18			142 kDa protein;Vigilin	P81021		2	20	20	20	20	2	20	2	20	2	20.4	20.4	20.4	141.6	1267	1.92	2	22				22	2	3.1613e-86	0.6725	1.0149	14.464	24	0.81088	0.035108	0.75202	0.99193	17.928	24	0.55649	0.41203
1068	186;532;1016;1536;2150;2768;2968;3252;3301;4517;4679;5121;5579;6852;7341;7371;7631;7646;7915;7916;8809;8844	1082	786	IPI00820198;IPI00813456;IPI00584682;IPI00584508	IPI00820198	22;6;5;1	22;6;5;1	22;6;5;1			similar to MCM4 minichromosome maintenance deficient 4			4	22	22	22	22	1	22	1	22	1	33.5	33.5	33.5	96.883	859	2.18		25	2		1	27	1	1.4186e-146	0.7198	0.97995	13.494	28	0.65085	0.025409	0.71018	0.92186	19.35	28	0.093454	0.02855
1069	2124;2164;4237;6695;6722;6899;7361;8822	939	502	IPI00820261;IPI00818956	IPI00820261;IPI00818956	8;5	8;5	3;1			68 kDa protein;48 kDa protein			2	8	8	3	8	0	8	0	3	0	17.7	17.7	8.6	68.041	592	3			10			10		1.1173e-29	1.0546	1.6942	18.247	9	0.73576	1	0.86803	1.1771	41.602	9	0.38512	1
1070	5148;5268	1083	33	IPI00820271	IPI00820271	2	2	2			similar to Ribosomal protein S27-like			1	2	2	2	1	2	1	2	1	2	25	25	25	9.5471	84	5					4	1	3	1.0464e-10	0.9461	0.93783	9.2346	4	1	1	0.76852	0.95811	11.011	4	1	1
1071	797;2778;2987;3167;4551			IPI00820522;IPI00819858;IPI00820764	IPI00820522	5;1;1	5;1;1	5;1;1			similar to chmadrin		F box bTrCP	3	5	5	5	0	5	0	5	0	5	2.2	2.2	2.2	283.62	2556	1.25	6	2					8	5.331e-10	0.62638	0.87818	42.217	8	0.2328	0.48803	0.5673	0.70938	26.29	8	1.0496	0.67685
1072	409;685;3104			IPI00820535;IPI00571597;IPI00596027	IPI00820535;IPI00571597	3;2;1	3;2;1	3;2;1			39 kDa protein;Putative uncharacterized protein	Q5ZL06		3	3	3	3	3	0	3	0	3	0	8.1	8.1	8.1	39.421	346	4				6		6		4.096e-05	1.0054	1.6506	62.107	5	1	1	0.7047	0.96031	7.6798	5	1	1
1073	134;450;1234;1560;1668;1669;1670;1823;1879;1947;3163;3219;3261;3313;3454;4637;5094;5820;6376;6802;6875;7249;7489;7494;8633;8696;8704	1084;1085	95;469	IPI00820593;IPI00591552	IPI00820593;IPI00591552	27;26	14;14	14;14			84 kDa protein;Heat shock cognate protein HSP 90-beta	Q04619		2	27	14	14	27	10	14	0	14	0	41.1	24.5	24.5	83.728	727	2.21		19	5			24		5.9415e-267	0.85527	1.2167	16.794	23	0.66723	0.27436	0.78421	1.0012	11.846	23	0.37868	0.012976
1074	3078;4018;6179;8402;8501			IPI00820905;IPI00596858;IPI00651310	IPI00820905;IPI00596858	5;3;1	5;3;1	5;3;1			56 kDa protein;Putative uncharacterized protein	Q5F3W7		3	5	5	5	5	0	5	0	5	0	12.1	12.1	12.1	56.394	522	3			5			5		1.1644e-54	0.78269	1.1133	9.79	5	0.3496	1	0.71014	0.93159	7.5322	5	0.4498	1
1075	598;2011;2470;3598;4229;5855;7365	1086	26	IPI00820937;IPI00602892	IPI00820937;IPI00602892	7;6	7;6	7;6			29 kDa protein;Proteasome subunit alpha type-1	O42265		2	7	7	7	7	0	7	0	7	0	31	31	31	29.325	261	5					11	11		6.7501e-37	0.6001	0.96572	12.418	10	0.70166	1	0.78658	1.0054	9.2552	10	0.64451	1
1076	1057;2013;2102;2296;3704;5756;6296;7894;8902			IPI00821004;IPI00596934;IPI00680144;IPI00823070;IPI00819588;IPI00581893;IPI00591946;IPI00818149	IPI00821004;IPI00596934;IPI00680144;IPI00823070	9;8;7;5;4;1;1;1	8;7;6;5;3;1;1;1	8;7;6;5;3;1;1;1			53 kDa protein;Vimentin;43 kDa protein;Vimentin (Fragment)	P09654;Q49MC0		8	9	8	8	9	1	8	0	8	0	21.7	20.1	20.1	52.849	457	3.75			3	9		12		3.3553e-24	0.40932	0.66705	62.394	9	0.38332	0.52174	1.2535	1.6985	100.47	9	1	0.50128
1077	561;694;3508;4334;7503;7753;8428			IPI00821206;IPI00585304	IPI00821206;IPI00585304	7;6	7;6	7;6			49 kDa protein;26S protease regulatory subunit 4	Q90732		2	7	7	7	7	0	7	0	7	0	22.6	22.6	22.6	49.01	438	3.78			2	7		9		8.1108e-33	0.72647	1.0669	19.855	9	1	0.99368	0.77727	1.0069	17.489	9	0.13892	0.59812
1078	162;181;1458;1506;7095			IPI00821319;IPI00570811	IPI00821319;IPI00570811	5;3	5;3	5;3			nuclear autoantigenic sperm protein;Putative uncharacterized protein	Q5ZMP5	Ken box	2	5	5	5	5	0	5	0	5	0	8	8	8	79.072	721	3.12		2	3	3		8		1.096e-22	0.64425	1.0474	21.328	7	0.3496	0.5971	0.8156	1.09	41.524	7	0.4498	0.013443
1079	538;580;1333;1362;1655;1755;1762;2015;3225;3487;4001;4012;4301;5521;6279;6651;7092;7450;7470;7620;8771	1087;1088;1089;1090	486;520;651;711	IPI00821370;IPI00576064	IPI00821370;IPI00576064	21;20	21;20	21;20			90 kDa protein;Protein kinase	Q91013		2	21	21	21	2	21	2	21	2	21	28.8	28.8	28.8	90.265	772	2.54		26	31			2	55	1.5877e-142	0.73923	0.95133	15.852	56	0.085328	0.00027542	0.85794	1.0248	15.218	56	0.35998	0.71003
1080	127;857;1660;3391;3685;5902;5908;5969;6388;7590;7759;7760;8073			IPI00821468;IPI00601773;IPI00735079	IPI00821468;IPI00601773;IPI00735079	13;12;10	13;12;10	13;12;10			Putative uncharacterized protein;RNase L inhibitor;RNase L inhibitor	Q5ZJX6;Q2PBA1;Q2UXM6		3	13	13	13	13	0	13	0	13	0	26.4	26.4	26.4	67.355	599	3			13			13		7.1208e-110	0.67303	0.96323	15.366	13	0.38394	1	0.74706	0.97776	11.456	13	0.64152	1
1081	428;1519;3601;4218;5037;5863;8351			IPI00821506;IPI00597008	IPI00821506;IPI00597008	7;6	7;6	7;6			UPF0557 protein C10orf119 homolog;72 kDa protein	Q5ZJV4	Ken box	2	7	7	7	7	1	7	1	7	1	12.8	12.8	12.8	71.862	634	2.88		1	7			7	1	3.0406e-13	0.78598	1.1686	65.661	8	0.354	0.00036374	0.75336	0.98449	49.636	8	0.13892	0.028481
1082	319;965;1380;2340;2601;3332;3846;3878;4063;4133;5758;6542;6595;7226;7245;7598;7876;8593;8643			IPI00821645;IPI00578012;IPI00590941	IPI00821645;IPI00578012	19;17;2	19;17;2	4;2;2			105 kDa protein;78 kDa protein			3	19	19	4	19	0	19	0	4	0	25	25	8.4	105.41	963	3.07		2	23		2	27		2.5276e-153	0.16553	0.26832	76.504	25	0.006032	0.00022317	0.20866	0.28226	115.12	24	0.0138	0.27135
1083	1814;3708;5813;8269	1091	614	IPI00821733;IPI00600891	IPI00821733;IPI00600891	4;3	4;3	4;3			71 kDa protein;Putative uncharacterized protein	Q5ZJ68		2	4	4	4	4	0	4	0	4	0	7.1	7.1	7.1	71.453	652	3			4			4		2.462e-14	0.69926	0.93222	20.783	4	1	1	0.71869	0.94936	4.8393	4	1	1
1084	975;2441;2464;3296;5308			IPI00821764;IPI00588556	IPI00821764	5;2	5;2	5;2			catenin, beta like 1			2	5	5	5	5	0	5	0	5	0	10.3	10.3	10.3	65.246	564	3			5			5		1.4056e-21	0.85886	1.3594	10.785	5	0.6826	1	0.86042	1.1781	12.756	5	0.7822	1
1085	953;3200;4516;8084	1092;1093	13;115	IPI00821768	IPI00821768	4	4	4			Translationally-controlled tumor protein homolog	P43347;Q6TXK8		1	4	4	4	4	0	4	0	4	0	24.4	24.4	24.4	19.53	172	5					8	8		1.1753e-21	0.74604	1.171	10.519	8	1	1	0.80518	0.99904	8.1501	8	1	1
1086	136;1032;3007;3234;4308;6151;6834;7161;8179	1094	313	IPI00821783;IPI00587379	IPI00821783;IPI00587379	9;8	9;8	9;8			Adenylosuccinate lyase;Adenysuccinate lyase	P21265;Q5U7A2;Q683M9;Q5U7A3		2	9	9	9	9	0	9	0	9	0	28	28	28	54.652	485	3.92			1	11		12		1.4806e-43	0.74209	1.0822	10.121	11	0.05024	0.38932	0.77424	0.98469	19.406	11	0.57551	0.84404
1087	223;659;1270;1327;1444;3448;4646;4937;5506;6950;7781;8124;8388;8566			IPI00821924;IPI00588788	IPI00821924	14;6	14;6	14;6			aminopeptidase puromycin sensitive			2	14	14	14	14	1	14	1	14	1	18.7	18.7	18.7	96.213	855	1.94	1	17				17	1	5.2189e-41	0.61884	0.91243	139.71	17	0.098468	0.013744	0.72019	0.94956	151.38	17	0.97026	0.01579
1088	1091;3367			IPI00821977	IPI00821977	2	2	2			83 kDa protein			1	2	2	2	0	2	0	2	0	2	3	3	3	83.119	725	2		2					2	0.00019817	0.21962	0.29891	163.18	2	1	1	0.74045	0.91105	168.48	2	1	1
1089	1572;1633;2004;3292;3351;4153;4789;5468;6444;7278;8039;8687			IPI00822091	IPI00822091	12	12	1			39 kDa protein			1	12	12	1	12	4	12	4	1	0	49.9	49.9	6.7	38.899	341	4.14			1	17	4	17	5	7.774e-91	0.59283	0.88198	27.299	21	0.15174	0.80589	0.96809	1.2429	21.153	21	0.9484	8.4207e-05
1090	326;4474;4537;5310			IPI00822382	IPI00822382	4	4	4			35 kDa protein			1	4	4	4	4	2	4	2	4	2	14.4	14.4	14.4	35.177	299	2.71	4				3	4	3	2.6604e-08	0.79921	1.0742	26.621	6	1	0.24009	0.65342	0.85837	18.755	6	1	0.022163
1091	702;1532;2152;2752;4738;5729;5730;6243;6861	1;3	320;341	IPI00822443;IPI00598731;IPI00821360	IPI00822443;IPI00598731;IPI00821360	9;8;6	1;1;1	1;1;1			44 kDa protein;Tubulin alpha-2 chain;36 kDa protein	P08070		3	9	1	1	9	6	1	1	1	1	23.7	3.3	3.3	43.841	392	3.5			2	2		3	1	2.2484e-120	0.7408	1.1173	9.9225	3	0.93216	0.45393	0.87181	1.0505	13.286	3	0.79797	0.61181
1092	495;615;1134;2398;3021;3349;3611;4039;7087;7822	909;915	282;341	IPI00822479	IPI00822479	10	2	2			ATM protein (Fragment)	Q9PVT8		1	10	2	2	10	10	2	2	2	2	42.3	2.8	2.8	40.79	357	1	4					2	2	5.1003e-116	1.1361	1.7482	18.45	3	0.88104	1	16.941	22.164	55.039	3	0.96024	1
1093	256;583;781;1144;1159;1160;1261;1368;1417;1549;1618;1773;1822;1866;1948;2079;2087;2089;2334;2456;2560;2680;2774;2835;3150;3262;3335;3520;3756;3797;3965;4088;4094;4320;4336;4364;4436;4818;5385;5522;5654;5714;5862;6207;6265;6329;6382;6787;7031;7167;7449;7561;7848;8036;8310;8378;8502;8520;8634;8713;8859	84;85;86;87;88;89;90;91;92;93;1095	1;538;573;575;705;845;979;1213;1217;1247;1474	IPI00915214;IPI00822514	IPI00915214;IPI00822514	61;61	61;61	3;3			DNA topoisomerase 2;DNA topoisomerase 2-alpha	Q9DFB7;O42130	Ken box	2	61	61	3	21	60	21	60	1	3	44.8	44.8	3.2	178.84	1586	1.52	79	84				23	140	0	0.90747	1.1792	27.987	160	0.23442	3.0394e-14	0.86403	1.0451	30.288	160	0.85873	0.59747
1094	80;851;1665;2370;2425;2534;3396;3800;4640;4710;4958;5309;5349;6130;6599;6762;6982;7336;8532;8865	1096;1097	140;586	IPI00822553;IPI00821075;IPI00573545	IPI00822553;IPI00821075	20;10;8	20;10;8	20;10;8			Acetoacetyl-CoA synthetase;25 kDa protein	Q5ZLG0;Q5ZHT4		3	20	20	20	20	0	20	0	20	0	32.4	32.4	32.4	74.527	669	3			28			28		2.2967e-83	0.65285	0.97315	14.528	25	0.60132	1	0.84564	1.0883	28.832	25	0.64721	1
1095	180;1064;8022	1098	258	IPI00822589;IPI00588285	IPI00822589;IPI00588285	3;2	3;2	3;2			41 kDa protein;Receptor-associated protein	O57378		2	3	3	3	3	0	3	0	3	0	8.8	8.8	8.8	41.368	353	4				3		3		0.0010739	0.6214	0.87339	19.277	3	1	1	0.71982	0.96745	17.888	3	1	1
1096	105;195;1781;1857;2214;2263;2460;2463;2570;2805;3757;4245;4822;6409;7276;7583	970;971;1099	117;147;179	IPI00822610	IPI00822610	16	1	1			23 kDa protein			1	16	1	1	15	16	1	1	1	1	75.4	4.7	4.7	23.279	211	4.71				2	5	2	5	3.3364e-172	1.0915	1.0864	20.296	7	0.65642	0.024932	0.8	0.96274	7.2597	7	0.93967	0.051139
1097	489;683;867;1976;2321;3127;3682;6312;7469;8856	1100	241	IPI00822744;IPI00584207	IPI00822744;IPI00584207	10;9	10;9	10;9			similar to karyopherin beta2;102 kDa protein			2	10	10	10	10	0	10	0	10	0	11.6	11.6	11.6	101.3	890	2		12				12		1.1232e-40	0.75439	1.0808	27.47	11	0.31038	1	0.68891	0.90943	22.226	11	0.053718	1
1098	56;1548;1574;3196;3197;3833;4211;4333;4415;5231;6446;6825;6860;8868	1101	4	IPI00822834;IPI00585334	IPI00822834;IPI00585334	14;13	3;2	3;2			Alpha tropomyosin of brain;Isoform 6 of Tropomyosin alpha-1 chain	Q91005;P04268-6;P04268		2	14	3	3	14	10	3	3	3	3	40.4	13.9	13.9	28.434	245	5					8	5	3	4.9246e-67	0.70567	0.87486	40.422	8	0.5225	1	0.92769	1.1896	10.176	8	0.56302	1
1099	553;1070;1227;1232;1527;1621;1656;3046;3162;3237;3304;3876;3953;4132;4656;4800;5230;5375;5632;5807;5873;5898;6628;6675;6718;7376;7467;7929;8197;8216;8358;8860	1102	1	IPI00822876;IPI00572922;IPI00597845	IPI00822876;IPI00572922;IPI00597845	32;29;29	32;29;29	32;29;29			275 kDa protein;Isoform 1 of Fatty acid synthase;Isoform 2 of Fatty acid synthase	P12276-2;P12276;P12276-1		3	32	32	32	32	0	32	0	32	0	16.8	16.8	16.8	274.9	2513	1	36					36		2.5303e-199	0.6256	1.06	18.987	36	0.62639	1	0.77359	1.0022	10.456	36	0.33745	1
1100	216;343;751;1072;1233;1522;1606;2216;2925;3059;3232;3233;3279;3571;4143;4248;4649;4658;4724;5184;5285;5429;5637;6579;6667;6714;6784;6889;7205;7387;7415;7638;8702;8834	246;247;248;249;250;251;252;253;254	496;578;634;658;849;949;963;1092;1094	IPI00822939;IPI00818051	IPI00822939	34;7	34;7	2;1			121 kDa protein			2	34	34	2	34	1	34	1	2	0	40.3	40.3	2.7	120.5	1094	2		45				44	1	2.7805e-261	0.52336	0.74894	16.362	41	0.35066	1	0.81792	1.0551	14.545	41	0.1881	1
1101	548;706;1523;1754;2024;2186;2348;2736;2776;2867;3100;3695;4535;4757;5145;5149;5307;5938;5977;6412;6465;7082;7329;7359;7608;8178;8408	1103;1104	97;107	IPI00823124;IPI00575844;IPI00579663;IPI00654534;IPI00818398;IPI00819753;IPI00822560;IPI00587204;IPI00813091;IPI00573175;REV__IPI00595092;IPI00811296	IPI00823124;IPI00575844;IPI00579663	27;22;16;6;3;2;2;1;1;1;1;1	27;22;16;6;3;2;2;1;1;1;1;1	27;22;16;6;3;2;2;1;1;1;1;1			60 kDa protein;ATP synthase subunit alpha;similar to ATP synthase alpha subunit, partial	Q8UVX3		12	27	27	27	27	4	27	4	27	4	51.4	51.4	51.4	60.04	555	3.69			16	36		47	5	6.2395e-233	0.77177	1.0583	43.529	49	0.062098	0.14979	0.76969	0.97951	10.757	49	0.35144	0.50173
1102	163;164;193;209;325;508;666;1534;1946;2518;2678;2689;2712;2788;3000;3530;3982;4122;4250;4384;4389;4544;4545;5046;5422;5533;5709;5890;6026;6166;6249;6449;6590;6873;7275;7651;7746;8080;8268;8308;8410;8455	1105;1106;1107;1108;1109;1110;1111	38;43;143;286;609;765;901	IPI00823125;IPI00588387;IPI00820276	IPI00823125;IPI00588387;IPI00820276	42;39;24	42;39;24	42;39;24			Poly [ADP-ribose] polymerase 1;113 kDa protein;68 kDa protein	P26446;Q9PS82		3	42	42	42	22	39	22	39	22	39	46.4	46.4	46.4	113.23	1015	1.76	31	84			1	26	90	0	1.003	1.4195	62.343	115	0.52967	0	0.48989	0.56561	33.898	114	0.19878	0.48988
1103	260;897;2433;4032;4463;5607;5645;7962;8379			IPI00823174;IPI00577087	IPI00823174;IPI00577087	9;7	9;7	8;6			30 kDa protein;Putative uncharacterized protein	Q5ZKT4		2	9	9	8	3	9	3	9	3	8	33.9	33.9	31.1	29.5	254	4.38		1	3	6	14	4	20	3.6286e-78	0.87066	0.70242	19.851	23	0.24395	0.020158	0.88468	1.1026	14.613	23	1	0.092182
1104	212;562;592;1643;1856;2622;3286;3763;4014;4611;4976;5802;6587;6932;7306;7462;7611;7634;7694;7845;8271;8828	1112;1113	227;336	IPI00823221;IPI00602087;IPI00601018;IPI00820569;IPI00822817	IPI00823221;IPI00602087	22;21;1;1;1	22;21;1;1;1	22;21;1;1;1			Putative uncharacterized protein;78 kDa protein	Q5ZHR4		5	22	22	22	22	0	22	0	22	0	39.9	39.9	39.9	77.58	685	2.9		3	27			30		1.8406e-93	0.7799	1.0682	34.535	29	0.27282	0.18278	0.77795	1.0232	13.866	29	0.64003	0.00041145
1105	1406;1556;3034;5140;5921;7005;7102			IPI00829380	IPI00829380	7	7	7			Rho GTPase activating protein N/AflII-2	A1KXK7		1	7	7	7	0	7	0	7	0	7	9	9	9	108.83	992	2		7					7	1.6959e-25	0.86768	1.116	10.116	6	0.3965	1	0.93545	1.148	8.4294	6	0.10288	1
1106	236;301;408;928;1699;1900;1970;1987;2029;2143;2928;3122;3133;3314;3972;4011;4097;4412;4681;4853;4898;5007;5746;5760;5806;5811;6090;6387;6498;7478;7791;8001;8059;8203;8352;8425;8632;8707	1041	181	IPI00829409;IPI00581486;IPI00684441;IPI00821424;IPI00822700;IPI00819242	IPI00829409	38;6;6;6;3;2	38;6;6;6;3;2	19;4;4;3;1;0			clathrin heavy chain 1	Q8UUR1		6	38	38	19	38	1	38	1	19	1	27.3	27.3	14.7	191.61	1675	1	44					43	1	1.3286e-195	0.73767	1.1706	31.822	39	0.42765	1	0.7931	1.0391	31.762	39	0.097378	1
1107	261;719;720;816;855;1220;1235;1350;1582;1747;3090;3288;3605;3606;3999;4060;4342;4442;5528;6168;6421;7147;7644;7793;8819;8875	53;54;56;57;58;59;60;61;62;63;64;65;66;1114	16;44;47;82;119;123;132;153;190;227;269;283;305;325	IPI00837485	IPI00837485	26	26	1			Actin, cytoplasmic 2	Q5ZMQ2		1	26	26	1	26	23	26	23	1	1	90.4	90.4	4.5	41.792	375	3.82	13	24	51	97	89	144	130	0	0.49791	0.74357	43.711	268	0.65019	0.0079149	0.88901	1.105	15.78	268	0.82802	0.011702
1108	480;739;1471;1751;2032;2369;2503;2750;3758;3851;3860;4070;4174;4425;4676;5192;5509;5787;5875;6726;7213;8778	716;717;718;719;720;721;722;724;725;830;1005;1006	73;147;164;233;257;267;293;299;300;330;363;388	IPI00837495;IPI00580626;CON__ENSEMBL:ENSBTAP00000025008	IPI00837495;IPI00580626	22;19;4	22;19;4	2;2;0			50 kDa protein;Tubulin beta-3 chain	P09206		3	22	22	2	22	14	22	14	2	1	70	70	9.9	49.731	444	3.75		1	26	65	4	74	22	0	0.82	1.083	17.359	96	0.67271	6.0343e-05	0.8639	1.0867	20.004	96	0.74735	0.15555
1109	1035;1082;6029			IPI00845156	IPI00845156	3	3	3			Docking protein 3	A3R064		1	3	3	3	3	0	3	0	3	0	8.2	8.2	8.2	47.166	426	4				3		3		8.2316e-10	0.66115	0.98929	35.045	2	1	1	0.68391	0.9253	17.35	2	1	1
1110	70;291;651;682;756			IPI00883161	IPI00883161	5	5	5			High molecular mass nuclear antigen (Fragment)	O57580		1	5	5	5	2	5	2	5	2	5	6.2	6.2	6.2	109.71	1151	1	7					2	5	3.3885e-24	1.1518	1.6268	19.125	7	1.0496	1	0.77934	0.97786	15.807	7	1.0496	1
1111	61;388			IPI00883276	IPI00883276	2	2	2			C Aldolase C (Fragment)	Q92007		1	2	2	2	2	0	2	0	2	0	45.2	45.2	45.2	4.3838	42	4				2		2		0.00017465	0.58652	0.95328	13.66	2	1	1	0.73616	0.97086	17.887	2	1	1
1112	201;8306			IPI00889457;IPI00582882	IPI00889457;IPI00582882	2;2	2;2	2;2			Microtubule-associated protein;Microtubule-associated protein	B0LVF9;B0LVG0;Q9PRV4		2	2	2	2	2	0	2	0	2	0	8.9	8.9	8.9	36.408	348	3			2			2		6.9364e-22	0.71877	1.0865	9.4466	2	1	1	0.75561	0.99171	17.186	2	1	1
1113	226;278;809;2625;2940;3445;4146;4607;5904;7338;7356;8451;8852			IPI00902413	IPI00902413	13	1	1			55 kDa protein			1	13	1	1	13	0	1	0	1	0	34.9	3	3	55.002	499	3			1			1		5.3551e-76				1	0.1006	1				1	0.30791	1
1114	910;4121;4445;4496;6925;8375			IPI00911472	IPI00911472	6	6	6			APEX nuclease	B3Y932		1	6	6	6	6	0	6	0	6	0	26.7	26.7	26.7	33.457	300	5					8	8		4.2351e-54	0.48467	0.66825	106.29	7	0.05842	1	0.8235	1.0971	49.607	7	0.87174	1
1115	521;1673;2101;3322;3632;7296;8270;8369;8370	1115;1116;1117;1118	61;100;136;142	IPI00953851	IPI00953851	9	9	9			Cyclophilin A	D0EKR3		1	9	9	9	9	7	9	7	9	7	66.7	66.7	66.7	17.81	165	4.96				1	25	17	9	5.7887e-75	0.77238	1.1071	53.956	25	0.57551	0.55208	0.86393	1.0889	20.267	25	0.48792	0.22635
1116	1616;1722;2504;2619;3455;5343;7273;7722	519;520	27;137	IPI00954406;IPI00954408	IPI00954406;IPI00954408	8;7	1;1	1;1			Gag polyprotein (Fragment);Gag polyprotein (Fragment)	Q6JAX3;Q6JAY1;Q6JAY4;Q6JAY6;Q9I9V5;Q9W7I8;Q6JAW8;Q6JAW9;Q6JAX4;Q6JAX7;Q6JAX9;Q6JAY5		2	8	1	1	8	0	1	0	1	0	29.8	3.9	3.9	26.559	255	4			1		1	2		6.0302e-43	1.0485	1.6724	6.1832	2	0.95537	1	1.3622	1.7808	25.695	2	0.6514	1
1117	5744;8503			IPI00954734	IPI00954734	2	2	2			Mitochondrial cytochrome c1, heme protein	D0VX26		1	2	2	2	2	0	2	0	2	0	9.5	9.5	9.5	26.939	241	5					2	2		0.00013426	0.72833	1.0746	11.912	2	1	1	0.78063	1.0263	24.353	2	1	1
1118	67;98;100;203;232;268;351;352;374;387;455;458;577;602;639;668;741;773;840;886;938;960;1004;1203;1335;1366;1420;1465;1732;1739;1750;1789;1790;1871;1929;2019;2289;2338;2365;2390;2427;2597;2642;2646;2681;3024;3076;3095;3169;3216;3276;3371;3499;3519;3552;3585;3741;3794;4026;4173;4219;4239;4242;4287;4291;4292;4314;4318;4376;4434;4457;4614;4633;4683;4782;4801;4825;4903;4915;5012;5022;5086;5119;5165;530…	629;630;631;632;633;634;635;636;637;638;639;640;641;642;643;644;645;646;647;648;649;650;651;652;653;654;655;656;657;658;659;660;661;662;663;664;665;666;667;668;669;670;671;672;673;674	67;76;254;308;338;340;464;577;611;835;872;968;991;995;1140;1157;1171;1177;1180;1310;1538;1539;1605;1619;1676;1703;1763;1876;1887;1908;2029;2041;2106;2109;2195;2197;2198;2258;2340;2341;2355;2480;2482;2535;2539;2542	IPI10000099	IPI10000099	146	146	2			Gallus gallus Atr			1	146	146	2	143	142	143	142	2	2	68.6	68.6	0.9	301.67	2660	1.21	557	73	8	5	9	335	317	0	22.427	36.483	98.427	622	0.03946	2.5777e-08	0.49175	0.58091	132.12	561	0.1207	0.39658
1119	5508	1119	1271	REV__IPI00571271	REV__IPI00571271	1	1	1			>IPI:IPI00571271.3|ENSEMBL:ENSGALP00000020163|REFSEQ:XP_426482 Tax_Id=9031 Gene_Symbol=NIN similar to ninein			1	1	1	1	0	1	0	1	0	1	0.4	0.4	0.4	248.52	2171	2		1					1	0.059145				1	1	1				1	1	1
1120	1241	1120	116	REV__IPI00571913	REV__IPI00571913	1	1	1			>IPI:IPI00571913.1|SWISS-PROT:Q5ZIH0|ENSEMBL:ENSGALP00000002583|REFSEQ:NP_001012854 Tax_Id=9031 Gene_Symbol=CPSF3L Integrator complex subunit 11	Q5ZIH0		1	1	1	1	1	0	1	0	1	0	2	2	2	68.187	600	3			2			2		0.01334	0.52248	0.87397	15.194	2	1	1	0.79722	1.0791	0.47952	2	1	1
1121	8045	1121	175	REV__IPI00572322	REV__IPI00572322	1	1	1			>IPI:IPI00572322.2|ENSEMBL:ENSGALP00000013883|REFSEQ:XP_419321 Tax_Id=9031 Gene_Symbol=PPP2R5D hypothetical protein			1	1	1	1	1	0	1	0	1	0	2	2	2	53.716	459	5					1	1		0.10729				0	1	1				0	1	1
1122	3201;4530			REV__IPI00572909	REV__IPI00572909	2	2	2			>IPI:IPI00572909.2|ENSEMBL:ENSGALP00000025490|REFSEQ:XP_419856 Tax_Id=9031 Gene_Symbol=KIAA1009 similar to QN1 orf			1	2	2	2	2	0	2	0	2	0	1.2	1.2	1.2	170.34	1476	3.5		1			1	2		0.0076737	0.71007	0.97913	11.828	2	1	1	0.76635	1.0148	1.8153	2	1	1
1123	2576			REV__IPI00574572	REV__IPI00574572	1	1	1			>IPI:IPI00574572.3|SWISS-PROT:Q5ZJX7|ENSEMBL:ENSGALP00000029145|REFSEQ:NP_001026526 Tax_Id=9031 Gene_Symbol=FAM125A Multivesicular body subunit 12A	Q5ZJX7		1	1	1	1	1	1	1	1	1	1	7.1	7.1	7.1	28.062	267	3.14	2	6	7	1	6	12	10	0.013056	0.0623	0.094701	92.66	20	1	0.23415	0.060934	0.075311	127.81	19	1	0.17111
1124	6006			REV__IPI00576318;REV__IPI00578831	REV__IPI00576318;REV__IPI00578831	1;1	1;1	1;1			>IPI:IPI00576318.1|TREMBL:Q788Z3;Q90574|ENSEMBL:ENSGALP00000035478|REFSEQ:NP_001025512 Tax_Id=9031 Gene_Symbol=FLNB Filamin;>IPI:IPI00578831.2|ENSEMBL:ENSGALP00000009093 Tax_Id=9031 Gene_Symbol=FLNB 267 kDa protein	Q788Z3;Q90574		2	1	1	1	1	1	1	1	1	1	0.7	0.7	0.7	275.87	2567	2.33		2	1			1	2	0.010785	0.93105	1.0983	15.478	3	1	0.1131	0.86617	1.033	3.6561	3	1	0.49694
1125	5513	1122	508	REV__IPI00578461	REV__IPI00578461	1	1	1			>IPI:IPI00578461.3|ENSEMBL:ENSGALP00000025453|REFSEQ:XP_418316 Tax_Id=9031 Gene_Symbol=LRRCC1 similar to MGC83921 protein			1	1	1	1	1	0	1	0	1	0	1.1	1.1	1.1	117.42	1014	5					1	1		0.11913				1	1	1				1	1	1
1126	8460			REV__IPI00586322	REV__IPI00586322	1	1	1			>IPI:IPI00586322.3|ENSEMBL:ENSGALP00000008516|REFSEQ:XP_422634 Tax_Id=9031 Gene_Symbol=NMNAT3 similar to Nicotinamide nucleotide adenylyltransferase 3		F box bTrCP	1	1	1	1	0	1	0	1	0	1	4.1	4.1	4.1	44.274	388	4				1			1	0.010202				1	1	1				1	1	1
1127	7919	1123	470	REV__IPI00586895;REV__IPI00822141;REV__IPI00813526	REV__IPI00586895;REV__IPI00822141;REV__IPI00813526	1;1;1	1;1;1	1;1;1			>IPI:IPI00586895.2|REFSEQ:XP_414255 Tax_Id=9031 Gene_Symbol=LOC415904 similar to gamma filamin protein;>IPI:IPI00822141.1|REFSEQ:XP_414283 Tax_Id=9031 Gene_Symbol=LOC415939 similar to gamma filamin protein;>IPI:IPI00813526.1|ENSEMBL:ENSGALP00000033798|REFS			3	1	1	1	1	0	1	0	1	0	0.9	0.9	0.9	137.1	1230	2		1				1		0.026255				1	1	1				1	1	1
1128	2115	1124	64	REV__IPI00591982;REV__IPI00819989;REV__IPI00588045	REV__IPI00591982;REV__IPI00819989;REV__IPI00588045	1;1;1	1;1;1	1;1;1			>IPI:IPI00591982.3|ENSEMBL:ENSGALP00000022756|REFSEQ:XP_420716 Tax_Id=9031 Gene_Symbol=CWH43 hypothetical protein;>IPI:IPI00819989.1|ENSEMBL:ENSGALP00000036712 Tax_Id=9031 Gene_Symbol=CWH43 79 kDa protein;>IPI:IPI00588045.3|ENSEMBL:ENSGALP00000022755 Tax_I		F box bTrCP	3	1	1	1	0	1	0	1	0	1	2.1	2.1	2.1	80.069	718	1	3						3	0.080717	0.61982	0.83553	4.6727	3	1	1	0.98575	1.1747	3.1207	3	1	1
1129	6356	1125	778	REV__IPI00819995;REV__IPI00590871	REV__IPI00819995;REV__IPI00590871	1;1	1;1	1;1			>IPI:IPI00819995.1|TREMBL:Q5F3T4|ENSEMBL:ENSGALP00000038279|REFSEQ:NP_001012914 Tax_Id=9031 Gene_Symbol=RCJMB04_7j8 Putative uncharacterized protein;>IPI:IPI00590871.3|ENSEMBL:ENSGALP00000010984 Tax_Id=9031 Gene_Symbol=RCJMB04_7j8 104 kDa protein	Q5F3T4		2	1	1	1	1	0	1	0	1	0	1.3	1.3	1.3	104.19	938	5					1	1		0.028635				1	1	1				1	1	1
1130	1917;5129	1126	1063	REV__IPI00590930	REV__IPI00590930	2	2	2			>IPI:IPI00590930.2|ENSEMBL:ENSGALP00000018701|REFSEQ:XP_420592 Tax_Id=9031 Gene_Symbol=SHROOM3 similar to shroom family member 3 protein			1	2	2	2	2	0	2	0	2	0	0.9	0.9	0.9	223.16	2026	4			1		1	2		0.022645	0.19865	0.27912	179.89	2	1	1	1.5415	1.9741	94.901	2	1	1
1131	3497			REV__IPI00601322;REV__IPI00594768	REV__IPI00601322;REV__IPI00594768	1;1	1;1	1;1			>IPI:IPI00601322.2|ENSEMBL:ENSGALP00000019989 Tax_Id=9031 Gene_Symbol=UTRN 419 kDa protein;>IPI:IPI00594768.2|ENSEMBL:ENSGALP00000019988|REFSEQ:XP_419648 Tax_Id=9031 Gene_Symbol=UTRN similar to utrophin			2	1	1	1	1	0	1	0	1	0	0.2	0.2	0.2	419.19	3653	3			1			1		0.0089998				1	1	1				1	1	1
1132	2478	1127	426	REV__IPI00595997	REV__IPI00595997	1	1	1			>IPI:IPI00595997.1|ENSEMBL:ENSGALP00000015589|REFSEQ:XP_416038 Tax_Id=9031 Gene_Symbol=PUS7L similar to Pseudouridylate synthase 7 homolog (S. cerevisiae)-like		Ken box	1	1	1	1	1	0	1	0	1	0	1.3	1.3	1.3	75.041	667	2		1				1		0.064362				1	1	1				1	1	1
1133	6941			REV__IPI00597306	REV__IPI00597306	1	1	1			>IPI:IPI00597306.3|ENSEMBL:ENSGALP00000023083|REFSEQ:XP_001233796 Tax_Id=9031 Gene_Symbol=PAK4 similar to PAK4 protein			1	1	1	1	1	0	1	0	1	0	1.6	1.6	1.6	55.798	504	5					1	1		0.0070671				0	1	1				0	1	1
1134	5093	1128	120	REV__IPI00597458	REV__IPI00597458	1	1	1			>IPI:IPI00597458.3|ENSEMBL:ENSGALP00000007774|REFSEQ:XP_417659 Tax_Id=9031 Gene_Symbol=CCDC30 similar to Phosphopantothenoylcysteine synthetase			1	1	1	1	1	1	1	1	1	1	2	2	2	76.983	661	3	1				1	1	1	0.076971	0.14695	0.23932	1.3889	2	1	1	0.11382	0.14541	12.957	2	1	1
1135	2408			REV__IPI00597687	REV__IPI00597687	1	1	1			>IPI:IPI00597687.2|ENSEMBL:ENSGALP00000020284|REFSEQ:XP_421479 Tax_Id=9031 Gene_Symbol=DDHD1 similar to DDHD domain containing 1			1	1	1	1	1	1	1	1	1	1	1.1	1.1	1.1	89.807	807	2		2				1	1	0.01369	0.3522	0.52379	5.3326	2	1	1	0.96952	1.2404	1.7192	2	1	1
1136	2064	1129	246	REV__IPI00600525;REV__IPI00819231	REV__IPI00600525;REV__IPI00819231	1;1	1;1	1;1			>IPI:IPI00600525.1|SWISS-PROT:Q05858|ENSEMBL:ENSGALP00000015810|REFSEQ:NP_989754 Tax_Id=9031 Gene_Symbol=FMN1 Formin;>IPI:IPI00819231.1|ENSEMBL:ENSGALP00000037128 Tax_Id=9031 Gene_Symbol=FMN1 135 kDa protein	Q05858		2	1	1	1	0	1	0	1	0	1	0.7	0.7	0.7	135.24	1213	2		1					1	0.052919				1	1	1				1	1	1
1137	1776;4505;6253			REV__IPI00600745	REV__IPI00600745	3	3	3			>IPI:IPI00600745.3|ENSEMBL:ENSGALP00000015897|REFSEQ:XP_424476 Tax_Id=9031 Gene_Symbol=GOLGB1 similar to golgi antigen gcp372		Ken box	1	3	3	3	1	2	1	2	1	2	1	1	1	316.79	2763	3	1		1		1	1	2	0.0038894	1.0128	1.1	8.0716	2	1	1	0.78787	0.97769	5.5568	2	1	1
1138	3422			REV__IPI00603854	REV__IPI00603854	1	1	1			>IPI:IPI00603854.2|SWISS-PROT:Q5ZIF1|ENSEMBL:ENSGALP00000014075|REFSEQ:NP_001006177 Tax_Id=9031 Gene_Symbol=C20orf3 Adipocyte plasma membrane-associated protein	Q5ZIF1		1	1	1	1	1	0	1	0	1	0	2.7	2.7	2.7	46.115	415	2		1				1		0.0050787				1	1	1				1	1	1
1139	1334			REV__IPI00603960	REV__IPI00603960	1	1	1			>IPI:IPI00603960.3|ENSEMBL:ENSGALP00000001246|REFSEQ:XP_001231812 Tax_Id=9031 Gene_Symbol=ROBO4 similar to roundabout-like protein 4			1	1	1	1	0	1	0	1	0	1	1.1	1.1	1.1	106.18	992	5					1		1	0.011055				1	1	1				1	1	1
[truncated: 57 more columns]

## Sheet: Peptides
id	Protein Group IDs	Mod. Peptide IDs	Evidence IDs	MS/MS IDs	Best MS/MS	Oxidation (M) Site IDs	Sequence	R Count	K Count	Length	Missed Cleavages	Mass	Proteins	Leading Razor Protein	Gene Names	Protein Names	Uniprot	Unique	PEP	Score	Slice Average	Slice Std. Dev.	Slice 1	Slice 2	Slice 3	Slice 4	Slice 5	Unique Slice Average	Unique Slice Std. Dev.	Unique Slice 1	Unique Slice 2	Unique Slice 3	Unique Slice 4	Unique Slice 5	Experiment Negative	Experiment Positive	Unique Experiment Negative	Unique Experiment Positive	Ratio M/L	Ratio M/L Normalized	Ratio M/L Variability [%]	Ratio M/L Count	Ratio H/L	Ratio H/L Normalized	Ratio H/L Variability [%]	Ratio H/L Count	Ratio H/M	Ratio H/M Normalized	Ratio H/M Variability [%]
0	698	0	0;1;2;3	0;1;2;3;4;5;6;7;8	4		AAAAAVAAATESAGGK	0	1	16	0	1315.67	IPI00594541	IPI00594541			Q5ZL80	yes	2.2687e-12	186.97	3	0.707		1	2	1		3	0.707		1	2	1		3	1	3	1	0.76677	1.1682	20.13	4	0.83108	1.051	15.238	4	1.1695	1.0053	20.79
1	82	1	4;5	9;10;11;12	11		AAAAFVLANEHNIPLLK	0	1	17	0	1791	IPI00572635	IPI00572635				yes	5.4557e-47	283.22	2	0		2				2	0		2				2		2		0.6188	0.95983	4.2182	2	0.84637	1.0853	3.5193	2	1.2281	1.1517	8.5879
2	819	2	6	13;14;15;16	15		AAAAVLEFQR	1	0	10	0	1074.58	IPI00598610	IPI00598610				yes	9.7193e-07	167.38	4	0				1		4	0				1		1		1		0.71097	0.89906		1	0.71463	0.91158		1	0.96802	1.0323
3	700	3	7;8;9;10	17;18;19;20;21;22;23	20		AAADGPLK	0	1	8	0	741.402	IPI00594653;IPI00822919	IPI00594653			P00356	yes	0.066009	106.11	3.25	1.48	1		1	1	1	3.25	1.48	1		1	1	1	4		4		0.59597	0.94783	14.617	4	0.80904	1.0069	8.62	4	1.293	1.1844	11.325
4	385	4	11	24;25	24		AAAEGGGQGGAHGQPGGADSEALYEEIPK	0	1	29	0	2723.24	IPI00582638	IPI00582638			O57476;Q90642	yes	6.8284e-10	215.26	4	0				1		4	0				1		1		1		0.64498	0.99171		1	0.57689	0.70878		1	0.59881	0.53176
5	954	5	12	26;27	26		AAAEIGISANHIK	0	1	13	0	1293.7	IPI00604008	IPI00604008			Q5ZI76	yes	0.0082066	118.36	2	0		1				2	0		1				1		1		0.71069	1.1348		1	0.78668	1.0313		1	1.0867	1.0545
6	101	6	13	28;29	28		AAAEVNQDYGLDPK	0	1	14	0	1489.7	IPI00573507	IPI00573507			Q5ZLD1	yes	2.0221e-12	203.42	4	0				1		4	0				1		1		1		0.77753	1.214		1	0.89595	1.118		1	1.0053	0.89701
7	494	7	14;15	30;31;32	31		AAAFQDHDETVVVK	0	1	14	0	1528.75	IPI00586709;IPI00822697	IPI00586709			P54939	yes	3.0668e-08	180.04	1	0	2					1	0	2					2		2		0.56028	0.9849	5.0887	2	0.81512	1.0463	1.0984	2	1.3213	1.1293	7.4762
[truncated: 8,921 more rows]
[truncated: 39 more columns]
